# Supplementary material for: Shoot-to-root translocated GmNN1/FT2a triggers nodulation and regulates soybean nitrogen nutrition
Source: PLoS Biol. 2022 Aug 15;20(8):e3001739. doi: 10.1371/journal.pbio.3001739 (PMC9410562; doi:10.1371/journal.pbio.3001739)
Supplement: S1 Table — 0|0 and 1|1 from both ND and NS represent reference and mutant single-nucleotide polymorphisms, respectively. ND, N deficient; NS, N sufficient. (XLS) [file pbio.3001739.s011.xls]

## Sheet: Sheet1
S1 Table. Variation between the ND (N deficient) and NS (N sufficient) across soybean chromsomes. 0|0 and 1|1 from both ND and NS represent reference and mutant single-nucleotide polymorphisms, respectively.
Chromosome	Position	Position	Reference(0|0)	mutant (1|1)	NS	NS_Ref_depth	Alt_depth		NS_Quality	ND	ND_Ref_depth	Alt_depth		ND_Quality
Chr08	47501609	47501609	A	G	0|0	16	265	281	3.07105	1|1	10	288	298	86
Chr09	1462	1462	A	T	1|1	20	3	23	3.80994	0|0	26	1	27	30.5944
Chr09	13378984	13378984	A	T	1|1	10	3	13	12.2529	0|0	16	1	17	31.4523
Chr09	13829034	13829034	C	T	0|0	15	5	20	17.4533	1|1	8	6	14	46.0626
Chr09	14349772	14349772	C	T	0|0	6	4	10	7.61575	1|1	5	8	13	62
Chr09	14472315	14472315	G	A	0|0	16	4	20	2.98774	1|1	12	10	22	149
Chr09	14629954	14629954	C	T	0|0	15	2	17	11.7886	1|1	14	8	22	69
Chr09	14786282	14786282	C	T	1|1	10	4	14	21.276	0|0	11	0	11	81
Chr09	15104388	15104388	T	C	0|0	12	0	12	60	1|1	5	8	13	63
Chr09	15899877	15899877	C	T	0|0	5	7	12	3.48544	1|1	2	11	13	135
Chr09	16556967	16556967	G	A	1|1	11	10	21	7.77357	0|0	15	3	18	32.2501
Chr09	16871474	16871474	G	A	0|0	11	3	14	6.2052	1|1	13	8	21	45.5215
Chr09	17352923	17352923	G	T	0|0	9	2	11	29.4743	1|1	7	6	13	89
Chr09	19743611	19743611	C	T	1|1	8	10	18	37.949	0|0	9	3	12	31.2852
Chr09	20023895	20023895	G	T	1|1	4	7	11	8.4892	0|0	11	1	12	31.9412
Chr09	21670629	21670629	G	A	0|0	15	4	19	18.9467	1|1	5	7	12	82
Chr09	22628386	22628386	T	C	0|0	13	2	15	20.5754	1|1	12	5	17	34.5608
Chr09	22759760	22759760	C	T	0|0	18	6	24	3.23803	1|1	16	8	24	32.2388
Chr09	22870178	22870178	T	C	0|0	13	4	17	30.6693	1|1	6	6	12	32.0143
Chr09	23953991	23953991	A	G	0|0	9	5	14	4.06493	1|1	6	8	14	32.3167
Chr09	29645147	29645147	A	G	0|0	7	5	12	15.2031	1|1	2	10	12	97
Chr09	29660783	29660783	A	G	0|0	15	3	18	31.0181	1|1	10	7	17	35.1193
Chr09	33385609	33385609	C	T	1|1	14	3	17	21.9984	0|0	17	3	20	31.2781
Chr09	38731984	38731984	G	A	0|0	18	2	20	32.3237	1|1	14	6	20	59
Chr09	42373636	42373636	C	T	0|0	6	6	12	8.19748	1|1	3	8	11	35.0736
Chr09	44748393	44748393	T	C	0|0	15	0	15	52	1|1	8	3	11	37.1448
Chr10	6784393	6784393	G	A	0|0	9	50	59	8.48595	1|1	2	45	47	32.0667
Chr10	7001586	7001586	A	G	0|0	4	6	10	18.3546	1|1	4	8	12	53
Chr10	7001595	7001595	T	C	0|0	4	6	10	18.3546	1|1	3	8	11	55
Chr10	7422319	7422319	C	T	1|1	9	5	14	7.96281	0|0	8	2	10	31.4114
Chr10	8163928	8163928	G	A	1|1	15	8	23	21.0318	0|0	16	3	19	30.982
Chr10	8163964	8163964	A	G	1|1	13	8	21	28.6588	0|0	18	3	21	32.0824
Chr10	10783708	10783708	A	T	0|0	9	5	14	24.0199	1|1	10	6	16	47.3276
Chr10	11714895	11714895	G	T	1|1	15	7	22	13.9387	0|0	21	4	25	31.147
Chr10	14413962	14413962	T	C	0|0	3	7	10	2.63823	1|1	4	10	14	89
Chr10	14413980	14413980	T	A	0|0	5	5	10	7.87383	1|1	4	9	13	125
Chr10	16028298	16028298	T	C	0|0	8	31	39	29.0843	1|1	4	29	33	77
Chr10	17221928	17221928	T	C	0|0	5	89	94	6.3282	1|1	3	53	56	31.8588
Chr10	17223683	17223683	T	C	0|0	9	133	142	3.12561	1|1	5	93	98	31.8817
Chr10	17224804	17224804	A	G	0|0	13	186	199	29.1593	1|1	7	116	123	34.8722
Chr10	17224814	17224814	T	C	0|0	13	172	185	31.1207	1|1	7	98	105	36.8149
Chr10	18553006	18553006	A	G	1|1	2	30	32	24.7278	0|0	7	21	28	34.9129
Chr10	18614714	18614714	A	G	0|0	27	5	32	11.4125	1|1	28	5	33	57
Chr10	20114708	20114708	C	T	0|0	10	1	11	27.4313	1|1	7	6	13	78
Chr10	20114723	20114723	C	T	0|0	7	3	10	14.6228	1|1	7	4	11	41.0647
Chr10	23015443	23015443	C	T	0|0	8	2	10	13.2043	1|1	9	6	15	48.9368
Chr10	27377936	27377936	A	T	0|0	7	4	11	7.67885	1|1	1	9	10	85
Chr10	28657913	28657913	T	C	0|0	6	5	11	24.6986	1|1	6	10	16	77
Chr10	29309210	29309210	G	A	1|1	3	8	11	94	0|0	9	1	10	31.4356
Chr10	29731418	29731418	C	T	0|0	8	2	10	5.35735	1|1	4	10	14	66
Chr10	30060813	30060813	G	A	0|0	12	3	15	30.4601	1|1	7	8	15	40.9538
Chr10	33026679	33026679	C	G	0|0	20	2	22	32.3429	1|1	9	5	14	89
Chr10	33029384	33029384	C	T	0|0	17	2	19	26.3924	1|1	17	7	24	34.4212
Chr10	34524449	34524449	T	C	1|1	8	131	139	27.8462	0|0	14	85	99	37.1926
Chr10	34524452	34524452	G	C	1|1	8	132	140	51	0|0	15	85	100	34.4658
Chr10	35652565	35652565	C	T	0|0	11	191	202	15.2915	1|1	4	141	145	92
Chr10	35652592	35652592	T	C	0|0	11	191	202	21.1515	1|1	5	139	144	31.0578
Chr10	36271396	36271396	T	A	0|0	12	5	17	19.2407	1|1	3	13	16	32.1161
Chr10	36411949	36411949	C	T	1|1	23	13	36	4.08286	0|0	19	3	22	30.6806
Chr10	50951685	50951685	A	T	0|0	10	2	12	3.84251	1|1	0	12	12	228
Chr11	4889259	4889259	C	T	0|0	15	1	16	32.1408	1|1	8	6	14	75
Chr11	12405668	12405668	G	A	0|0	10	2	12	27.1236	1|1	2	10	12	86
Chr11	12508163	12508163	G	T	0|0	8	3	11	21.3113	1|1	0	10	10	79
Chr11	13702120	13702120	C	T	0|0	8	3	11	17.0042	1|1	6	8	14	39.9411
Chr11	16613014	16613014	G	A	1|1	34	5	39	4.76779	0|0	32	2	34	30.9263
Chr11	19933046	19933046	T	A	0|0	10	3	13	30.58	1|1	3	8	11	40.0922
Chr11	19979222	19979222	C	T	0|0	10	5	15	12.1136	1|1	5	12	17	62
Chr12	11211168	11211168	T	A	0|0	16	1	17	31.1686	1|1	6	9	15	54
Chr12	16837630	16837630	C	A	0|0	6	4	10	18.8729	1|1	8	7	15	41.9653
Chr12	18824601	18824601	C	T	0|0	10	2	12	8.43384	1|1	7	10	17	90
Chr12	24170242	24170242	G	A	0|0	10	3	13	22.2563	1|1	6	7	13	49.9478
Chr12	24229474	24229474	G	A	1|1	21	6	27	16.1063	0|0	15	3	18	30.9089
Chr12	25864821	25864821	G	T	0|0	15	1	16	30.0323	1|1	13	4	17	40.0782
Chr12	35526250	35526250	A	G	0|0	13	2	15	17.828	1|1	13	6	19	54
Chr13	859590	859590	C	T	0|0	5	6	11	10.7573	1|1	4	10	14	56
Chr13	1293228	1293228	T	C	0|0	3	7	10	2.78624	1|1	1	14	15	74
Chr13	2968438	2968438	C	A	0|0	3	11	14	2.59097	1|1	2	9	11	61
Chr13	2968441	2968441	C	G	0|0	3	8	11	19.061	1|1	2	8	10	53
Chr13	4120639	4120639	A	G	1|1	4	56	60	18.1087	0|0	8	30	38	35.6397
Chr13	4844394	4844394	G	A	0|0	8	2	10	12.4961	1|1	5	6	11	39.9835
Chr13	5014418	5014418	A	T	0|0	10	20	30	4.53333	1|1	11	30	41	38.542
Chr13	6385610	6385610	T	C	0|0	8	2	10	29.0597	1|1	3	7	10	77
Chr13	9015092	9015092	G	A	0|0	14	2	16	4.61127	1|1	16	8	24	46.5066
Chr13	9417414	9417414	A	G	0|0	7	3	10	25.8244	1|1	5	7	12	54
Chr13	9507258	9507258	A	T	0|0	11	4	15	5.42039	1|1	13	8	21	91
Chr13	12085138	12085138	C	T	0|0	10	2	12	30.8245	1|1	5	8	13	60
Chr13	12713704	12713704	G	T	1|1	12	5	17	13.8004	0|0	10	4	14	31.3464
Chr13	17149933	17149933	C	G	0|0	7	3	10	9.44201	1|1	2	8	10	119
Chr13	29690681	29690681	A	T	1|1	2	8	10	14.1439	0|0	9	9	18	31.1018
Chr13	44212001	44212001	A	G	1|1	0	20	20	28.2574	0|0	3	35	38	31.9979
Chr14	9681956	9681956	G	A	0|0	7	6	13	3.55115	1|1	1	15	16	183
Chr14	9681978	9681978	G	A	0|0	7	6	13	3.55115	1|1	1	13	14	140
Chr14	13861298	13861298	G	A	1|1	10	5	15	14.7474	0|0	12	0	12	45.5868
Chr14	13861352	13861352	T	C	1|1	18	4	22	5.88424	0|0	10	0	10	49.5868
Chr14	15031752	15031752	T	A	1|1	11	6	17	10.9521	0|0	13	2	15	31.2899
Chr14	15031753	15031753	G	T	1|1	11	6	17	10.9521	0|0	13	2	15	31.2899
Chr14	15065633	15065633	C	T	0|0	10	5	15	4.76819	1|1	5	10	15	73
Chr14	15065650	15065650	T	C	0|0	6	4	10	11.4185	1|1	2	10	12	63
Chr14	15102869	15102869	C	T	1|1	16	4	20	4.59479	0|0	20	1	21	31.0708
Chr14	15202090	15202090	A	T	1|1	19	5	24	19.8883	0|0	22	0	22	62
Chr14	15412157	15412157	T	C	0|0	12	4	16	7.95014	1|1	6	5	11	39.225
Chr14	15474616	15474616	A	T	1|1	0	11	11	225	0|0	10	0	10	999
Chr14	16107831	16107831	G	A	1|1	0	10	10	163	0|0	10	0	10	999
Chr14	17574234	17574234	G	A	0|0	8	3	11	6.11355	1|1	3	8	11	138
Chr14	18212840	18212840	A	G	0|0	10	0	10	41.5869	1|1	11	4	15	57
Chr14	18998942	18998942	C	A	0|0	10	0	10	999	1|1	0	12	12	228
Chr14	19492082	19492082	G	A	0|0	13	0	13	999	1|1	0	12	12	228
Chr14	19598244	19598244	C	T	1|1	0	11	11	228	0|0	11	0	11	999
Chr14	26119993	26119993	G	T	1|1	12	6	18	7.76485	0|0	9	1	10	31.5903
Chr14	26129884	26129884	G	A	0|0	11	3	14	10.0266	1|1	19	9	28	98
Chr14	26129907	26129907	C	T	0|0	10	3	13	31.235	1|1	12	10	22	122
Chr14	31694478	31694478	T	A	0|0	17	1	18	31.703	1|1	13	6	19	54
Chr14	31694507	31694507	T	C	0|0	18	1	19	30.675	1|1	12	5	17	35.6963
Chr14	33570933	33570933	T	A	1|1	0	10	10	210	0|0	10	0	10	999
Chr14	33570934	33570934	G	T	1|1	0	10	10	210	0|0	10	0	10	999
Chr14	33600390	33600390	T	G	1|1	0	10	10	228	0|0	10	0	10	999
Chr14	33615910	33615910	C	T	1|1	0	11	11	215	0|0	10	0	10	999
Chr14	33616035	33616035	G	A	1|1	0	10	10	226	0|0	11	0	11	999
Chr14	33617438	33617438	G	T	1|1	0	13	13	228	0|0	13	0	13	999
Chr14	33617612	33617612	C	T	1|1	0	10	10	226	0|0	10	0	10	999
Chr14	33617719	33617719	C	T	1|1	0	12	12	190	0|0	13	0	13	999
Chr14	33621891	33621891	G	A	1|1	0	10	10	204	0|0	14	0	14	999
Chr14	33621949	33621949	G	C	1|1	0	12	12	203	0|0	11	0	11	999
Chr14	33621979	33621979	G	A	1|1	0	11	11	175	0|0	11	0	11	999
Chr14	33621995	33621995	G	A	1|1	0	11	11	188	0|0	10	0	10	999
Chr14	33622163	33622163	A	G	1|1	0	11	11	228	0|0	10	0	10	999
Chr14	33629602	33629602	C	A	1|1	0	10	10	164	0|0	16	0	16	999
Chr14	33630335	33630335	T	C	1|1	0	10	10	218	0|0	11	0	11	999
Chr14	33630358	33630358	G	A	1|1	0	10	10	219	0|0	13	0	13	999
Chr14	33630863	33630863	C	T	1|1	0	11	11	228	0|0	11	0	11	999
Chr14	33632267	33632267	C	T	1|1	0	10	10	228	0|0	17	0	17	999
Chr14	33642729	33642729	T	C	1|1	0	11	11	210	0|0	11	0	11	999
Chr14	33642792	33642792	C	A	1|1	0	11	11	228	0|0	15	0	15	999
Chr14	33643823	33643823	A	C	1|1	0	10	10	171	0|0	14	0	14	999
Chr14	33644341	33644341	T	C	1|1	0	14	14	161	0|0	10	0	10	999
Chr14	33644346	33644346	C	T	1|1	0	15	15	170	0|0	12	0	12	999
Chr14	33644385	33644385	C	T	1|1	0	11	11	164	0|0	13	0	13	999
Chr14	33647009	33647009	T	C	1|1	0	13	13	228	0|0	10	0	10	999
Chr14	33647076	33647076	A	C	1|1	0	12	12	228	0|0	10	0	10	999
Chr14	33651498	33651498	C	T	1|1	0	12	12	228	0|0	10	0	10	999
Chr14	33657434	33657434	G	A	1|1	0	11	11	198	0|0	11	0	11	999
Chr14	33659405	33659405	A	T	1|1	0	11	11	188	0|0	13	0	13	999
Chr14	33669106	33669106	A	G	1|1	0	13	13	228	0|0	15	0	15	999
Chr14	33669134	33669134	G	A	1|1	0	12	12	228	0|0	12	0	12	999
Chr14	33670010	33670010	T	C	1|1	0	16	16	228	0|0	10	0	10	999
Chr14	33670187	33670187	G	A	1|1	0	13	13	228	0|0	11	0	11	999
Chr14	33670222	33670222	C	T	1|1	0	15	15	228	0|0	10	0	10	999
Chr14	33674177	33674177	C	A	1|1	0	10	10	215	0|0	11	0	11	999
Chr14	33679628	33679628	G	T	1|1	0	10	10	228	0|0	11	0	11	999
Chr14	33680760	33680760	T	G	1|1	0	13	13	228	0|0	11	0	11	999
Chr14	33680881	33680881	A	T	1|1	0	10	10	226	0|0	12	0	12	999
Chr14	33685804	33685804	T	A	1|1	0	11	11	228	0|0	10	0	10	999
Chr14	33690943	33690943	A	G	1|1	0	10	10	214	0|0	13	0	13	999
Chr14	33691412	33691412	T	C	1|1	0	12	12	228	0|0	17	0	17	999
Chr14	33691820	33691820	T	C	1|1	0	11	11	217	0|0	10	0	10	999
Chr14	33695045	33695045	G	A	1|1	0	12	12	228	0|0	10	0	10	999
Chr14	33704534	33704534	T	C	1|1	0	11	11	228	0|0	14	0	14	999
Chr14	33716352	33716352	T	C	1|1	0	20	20	228	0|0	11	0	11	999
Chr14	33716515	33716515	A	T	1|1	0	16	16	228	0|0	12	0	12	999
Chr14	33731962	33731962	G	A	1|1	0	14	14	228	0|0	11	0	11	999
Chr14	33731998	33731998	G	T	1|1	0	11	11	225	0|0	10	0	10	999
Chr14	33737903	33737903	G	C	1|1	0	10	10	217	0|0	10	0	10	999
Chr14	33739288	33739288	C	T	1|1	0	10	10	221	0|0	12	0	12	999
Chr14	33746247	33746247	T	C	1|1	0	10	10	228	0|0	13	0	13	999
Chr14	33746400	33746400	A	C	1|1	0	13	13	228	0|0	10	0	10	999
Chr14	33748593	33748593	A	C	1|1	0	12	12	186	0|0	11	0	11	999
Chr14	33763541	33763541	G	T	1|1	0	15	15	228	0|0	11	0	11	999
Chr14	33768411	33768411	T	G	1|1	0	10	10	219	0|0	11	0	11	999
Chr14	33776010	33776010	C	A	1|1	0	10	10	223	0|0	11	0	11	999
Chr14	33782732	33782732	A	T	1|1	0	10	10	158	0|0	11	0	11	999
Chr14	33782738	33782738	C	T	1|1	0	11	11	141	0|0	11	0	11	999
Chr14	33782812	33782812	C	A	1|1	0	12	12	177	0|0	14	0	14	999
Chr14	33782818	33782818	T	A	1|1	0	12	12	182	0|0	12	0	12	999
Chr14	33782941	33782941	T	C	1|1	0	14	14	163	0|0	13	0	13	999
Chr14	33789838	33789838	G	A	1|1	0	16	16	146	0|0	12	0	12	999
Chr14	33789866	33789866	A	G	1|1	0	13	13	168	0|0	15	0	15	999
Chr14	33789912	33789912	T	C	1|1	0	13	13	191	0|0	12	0	12	999
Chr14	33789938	33789938	A	T	1|1	0	13	13	187	0|0	10	0	10	999
Chr14	33791428	33791428	T	C	1|1	0	10	10	87	0|0	10	0	10	999
Chr14	33793786	33793786	C	T	1|1	0	10	10	142	0|0	10	0	10	999
Chr14	33793791	33793791	T	G	1|1	0	10	10	142	0|0	10	0	10	999
Chr14	33794512	33794512	A	G	1|1	0	10	10	191	0|0	10	0	10	999
Chr14	33795625	33795625	C	T	1|1	0	13	13	228	0|0	12	0	12	999
Chr14	33798337	33798337	G	C	1|1	0	13	13	220	0|0	16	0	16	999
Chr14	33798566	33798566	C	T	1|1	0	12	12	228	0|0	15	0	15	999
Chr14	33802561	33802561	A	C	1|1	0	10	10	174	0|0	15	0	15	999
Chr14	33804616	33804616	G	A	1|1	0	11	11	226	0|0	11	0	11	999
Chr14	33804941	33804941	A	G	1|1	0	10	10	228	0|0	12	0	12	999
Chr14	33805528	33805528	T	C	1|1	0	11	11	218	0|0	12	0	12	999
Chr14	33806087	33806087	A	G	1|1	0	10	10	179	0|0	10	0	10	999
Chr14	33806255	33806255	A	G	1|1	0	10	10	210	0|0	12	0	12	999
Chr14	33809227	33809227	A	G	1|1	0	13	13	228	0|0	11	0	11	999
Chr14	33809268	33809268	C	A	1|1	0	10	10	166	0|0	11	0	11	999
Chr14	33818685	33818685	G	A	1|1	0	12	12	224	0|0	15	0	15	999
Chr14	33818706	33818706	C	T	1|1	0	11	11	211	0|0	13	0	13	999
Chr14	33818731	33818731	G	A	1|1	0	10	10	187	0|0	11	0	11	999
Chr14	33818899	33818899	C	T	1|1	0	10	10	204	0|0	12	0	12	999
Chr14	33821167	33821167	A	G	1|1	0	11	11	228	0|0	10	0	10	999
Chr14	33823166	33823166	A	G	1|1	0	19	19	228	0|0	12	0	12	999
Chr14	33825732	33825732	T	C	1|1	0	13	13	228	0|0	12	0	12	999
Chr14	33825799	33825799	C	A	1|1	0	11	11	171	0|0	10	0	10	999
Chr14	33829173	33829173	C	A	1|1	0	10	10	228	0|0	10	0	10	999
Chr14	33833775	33833775	G	A	1|1	0	12	12	228	0|0	12	0	12	999
Chr14	33837359	33837359	A	G	1|1	0	10	10	217	0|0	11	0	11	999
Chr14	33844212	33844212	G	A	1|1	0	10	10	222	0|0	11	0	11	999
Chr14	33852234	33852234	C	T	1|1	0	10	10	224	0|0	10	0	10	999
Chr14	33852955	33852955	G	T	1|1	0	11	11	228	0|0	11	0	11	999
Chr14	33854065	33854065	A	G	1|1	0	12	12	228	0|0	13	0	13	999
Chr14	33856841	33856841	T	A	1|1	0	14	14	228	0|0	12	0	12	999
Chr14	33863023	33863023	T	C	1|1	0	12	12	228	0|0	11	0	11	999
Chr14	33864108	33864108	C	G	1|1	0	10	10	185	0|0	11	0	11	999
Chr14	33869508	33869508	G	A	1|1	0	12	12	228	0|0	13	0	13	999
Chr14	33872238	33872238	T	G	1|1	0	11	11	207	0|0	10	0	10	999
Chr14	33872428	33872428	T	C	1|1	0	21	21	228	0|0	13	0	13	999
Chr14	33872477	33872477	T	C	1|1	0	18	18	228	0|0	10	0	10	999
Chr14	33872675	33872675	G	A	1|1	0	14	14	228	0|0	10	0	10	999
Chr14	33873563	33873563	T	C	1|1	0	10	10	143	0|0	13	0	13	999
Chr14	33876716	33876716	A	C	1|1	0	10	10	150	0|0	13	0	13	999
Chr14	33876753	33876753	A	G	1|1	0	11	11	166	0|0	14	0	14	999
Chr14	33876754	33876754	T	C	1|1	0	11	11	166	0|0	15	0	15	999
Chr14	33876830	33876830	A	G	1|1	0	11	11	164	0|0	11	0	11	999
Chr14	33876989	33876989	T	C	1|1	0	10	10	202	0|0	15	0	15	999
Chr14	33879715	33879715	G	A	1|1	0	10	10	164	0|0	10	0	10	999
Chr14	33880860	33880860	T	G	1|1	0	14	14	228	0|0	12	0	12	999
Chr14	33880927	33880927	G	A	1|1	0	13	13	228	0|0	12	0	12	999
Chr14	33881343	33881343	A	G	1|1	0	13	13	227	0|0	10	0	10	999
Chr14	33883741	33883741	G	A	1|1	1	10	11	196	0|0	11	0	11	999
Chr14	33885029	33885029	T	C	1|1	0	11	11	228	0|0	12	0	12	999
Chr14	33886481	33886481	C	T	1|1	0	11	11	228	0|0	11	0	11	999
Chr14	33886486	33886486	A	T	1|1	0	10	10	228	0|0	10	0	10	999
Chr14	33891538	33891538	G	T	1|1	0	11	11	223	0|0	12	0	12	999
Chr14	33894280	33894280	A	G	1|1	0	10	10	217	0|0	10	0	10	999
Chr14	33899579	33899579	C	A	1|1	0	15	15	228	0|0	14	0	14	999
Chr14	33900028	33900028	G	T	1|1	0	10	10	190	0|0	11	0	11	999
Chr14	33912473	33912473	C	T	1|1	0	11	11	220	0|0	10	0	10	999
Chr14	33918665	33918665	C	T	1|1	0	11	11	228	0|0	15	0	15	999
Chr14	33933527	33933527	G	A	1|1	7	11	18	124	0|0	15	0	15	999
Chr14	33946069	33946069	A	G	1|1	0	13	13	228	0|0	12	0	12	999
Chr14	33960639	33960639	G	A	1|1	0	13	13	228	0|0	10	0	10	999
Chr14	33973304	33973304	C	T	1|1	0	11	11	227	0|0	10	0	10	999
Chr14	33973329	33973329	G	A	1|1	0	11	11	228	0|0	13	0	13	999
Chr14	33973896	33973896	A	T	1|1	0	10	10	226	0|0	14	0	14	999
Chr14	33990463	33990463	G	T	1|1	0	10	10	228	0|0	12	0	12	999
Chr14	33992894	33992894	T	C	1|1	0	11	11	206	0|0	11	0	11	999
Chr14	33994566	33994566	G	A	1|1	0	12	12	228	0|0	10	0	10	999
Chr14	33999319	33999319	G	A	1|1	0	15	15	228	0|0	14	0	14	999
Chr14	34000793	34000793	T	G	1|1	0	10	10	217	0|0	10	0	10	999
Chr14	34002280	34002280	T	C	1|1	0	10	10	212	0|0	10	0	10	999
Chr14	34004166	34004166	A	C	1|1	0	15	15	170	0|0	11	0	11	999
Chr14	34010720	34010720	A	T	1|1	0	10	10	189	0|0	10	0	10	999
Chr14	34014130	34014130	T	C	1|1	1	9	10	143	0|0	10	0	10	999
Chr14	34015108	34015108	T	C	1|1	0	11	11	225	0|0	10	0	10	999
Chr14	34017376	34017376	A	G	1|1	0	10	10	175	0|0	14	0	14	999
Chr14	34019467	34019467	C	T	1|1	0	12	12	221	0|0	11	0	11	999
Chr14	34023403	34023403	A	G	1|1	0	11	11	228	0|0	10	0	10	999
Chr14	34034358	34034358	T	C	1|1	0	12	12	228	0|0	12	0	12	999
Chr14	34035132	34035132	C	T	1|1	0	12	12	228	0|0	10	0	10	999
Chr14	34036107	34036107	C	T	1|1	0	11	11	228	0|0	12	0	12	999
Chr14	34039262	34039262	A	G	1|1	0	19	19	228	0|0	12	0	12	999
Chr14	34041894	34041894	C	T	1|1	0	11	11	180	0|0	14	0	14	999
Chr14	34041976	34041976	C	T	1|1	0	15	15	228	0|0	11	0	11	999
Chr14	34042011	34042011	A	G	1|1	0	14	14	220	0|0	10	0	10	999
Chr14	34042097	34042097	A	G	1|1	0	11	11	214	0|0	14	0	14	999
Chr14	34044109	34044109	T	G	1|1	2	9	11	145	0|0	10	0	10	999
Chr14	34047615	34047615	G	A	1|1	0	12	12	222	0|0	14	0	14	999
Chr14	34049123	34049123	G	A	1|1	4	8	12	56	0|0	11	0	11	999
Chr14	34050907	34050907	T	C	1|1	1	10	11	170	0|0	11	0	11	999
Chr14	34058714	34058714	T	C	1|1	0	11	11	228	0|0	10	0	10	999
Chr14	34058925	34058925	A	G	1|1	0	11	11	228	0|0	14	0	14	999
Chr14	34058967	34058967	C	T	1|1	0	15	15	228	0|0	13	0	13	999
Chr14	34069830	34069830	G	A	1|1	0	11	11	228	0|0	10	0	10	999
Chr14	34070104	34070104	C	T	1|1	0	11	11	228	0|0	11	0	11	999
Chr14	34070784	34070784	C	T	1|1	0	13	13	228	0|0	12	0	12	999
Chr14	34078298	34078298	T	C	1|1	0	10	10	228	0|0	10	0	10	999
Chr14	34087164	34087164	T	C	1|1	0	11	11	206	0|0	10	0	10	999
Chr14	34095748	34095748	A	C	1|1	0	11	11	228	0|0	13	0	13	999
Chr14	34095874	34095874	C	A	1|1	0	12	12	228	0|0	12	0	12	999
Chr14	34095945	34095945	C	G	1|1	0	11	11	225	0|0	13	0	13	999
Chr14	34097646	34097646	C	T	1|1	0	11	11	210	0|0	12	0	12	999
Chr14	34097712	34097712	G	A	1|1	0	10	10	155	0|0	10	0	10	999
Chr14	34099492	34099492	A	C	1|1	0	10	10	188	0|0	10	0	10	999
Chr14	34103827	34103827	A	C	1|1	0	10	10	225	0|0	16	0	16	999
Chr14	34106709	34106709	G	C	1|1	0	12	12	228	0|0	11	0	11	999
Chr14	34106736	34106736	C	T	1|1	0	11	11	228	0|0	12	0	12	999
Chr14	34106801	34106801	A	G	1|1	0	10	10	214	0|0	11	0	11	999
Chr14	34106903	34106903	A	G	1|1	0	12	12	228	0|0	10	0	10	999
Chr14	34109284	34109284	C	T	1|1	0	12	12	228	0|0	14	0	14	999
Chr14	34110120	34110120	T	C	1|1	0	15	15	228	0|0	11	0	11	999
Chr14	34129509	34129509	A	G	1|1	0	11	11	210	0|0	12	0	12	999
Chr14	34133532	34133532	T	A	1|1	0	14	14	228	0|0	10	0	10	999
Chr14	34133553	34133553	A	C	1|1	0	13	13	214	0|0	12	0	12	999
Chr14	34133558	34133558	C	T	1|1	0	13	13	210	0|0	11	0	11	999
Chr14	34136715	34136715	T	C	1|1	0	13	13	228	0|0	14	0	14	999
Chr14	34136761	34136761	A	G	1|1	0	14	14	228	0|0	13	0	13	999
Chr14	34137621	34137621	T	C	1|1	0	12	12	130	0|0	13	0	13	999
Chr14	34137647	34137647	C	A	1|1	0	12	12	123	0|0	14	0	14	999
Chr14	34137660	34137660	C	T	1|1	0	14	14	145	0|0	15	0	15	999
Chr14	34137717	34137717	C	T	1|1	1	13	14	169	0|0	18	0	18	999
Chr14	34138896	34138896	C	T	1|1	2	9	11	175	0|0	17	0	17	999
Chr14	34139577	34139577	T	A	1|1	0	10	10	126	0|0	12	0	12	999
Chr14	34139584	34139584	T	A	1|1	0	10	10	126	0|0	12	0	12	999
Chr14	34139591	34139591	G	A	1|1	0	10	10	144	0|0	11	0	11	999
Chr14	34144233	34144233	T	C	1|1	0	12	12	228	0|0	10	0	10	999
Chr14	34147057	34147057	T	G	1|1	0	11	11	228	0|0	15	0	15	999
Chr14	34147109	34147109	A	G	1|1	0	13	13	228	0|0	14	0	14	999
Chr14	34147184	34147184	A	G	1|1	0	13	13	228	0|0	12	0	12	999
Chr14	34157817	34157817	C	T	1|1	0	12	12	215	0|0	17	0	17	999
Chr14	34157822	34157822	C	T	1|1	0	10	10	190	0|0	18	0	18	999
Chr14	34166963	34166963	G	A	1|1	0	10	10	228	0|0	10	0	10	999
Chr14	34167257	34167257	C	T	1|1	0	10	10	228	0|0	12	0	12	999
Chr14	34170089	34170089	T	G	1|1	0	12	12	228	0|0	10	0	10	999
Chr14	34171074	34171074	G	A	1|1	0	13	13	190	0|0	11	0	11	999
Chr14	34172513	34172513	G	A	1|1	0	12	12	228	0|0	10	0	10	999
Chr14	34178352	34178352	A	G	1|1	0	12	12	228	0|0	13	0	13	999
Chr14	34180140	34180140	T	C	1|1	0	11	11	223	0|0	10	0	10	999
Chr14	34181178	34181178	G	A	1|1	0	12	12	211	0|0	11	0	11	999
Chr14	34181189	34181189	T	C	1|1	0	13	13	228	0|0	10	0	10	999
Chr14	34181301	34181301	G	T	1|1	0	14	14	228	0|0	11	0	11	999
Chr14	34181363	34181363	C	T	1|1	0	10	10	227	0|0	11	0	11	999
Chr14	34184402	34184402	G	A	1|1	0	10	10	217	0|0	14	0	14	999
Chr14	34184554	34184554	C	T	1|1	0	11	11	217	0|0	15	0	15	999
Chr14	34185338	34185338	C	T	1|1	0	10	10	228	0|0	10	0	10	999
Chr14	34186378	34186378	T	C	1|1	0	11	11	193	0|0	12	0	12	999
Chr14	34900265	34900265	C	T	0|0	17	0	17	999	1|1	0	12	12	228
Chr14	35265068	35265068	A	C	1|1	2	8	10	178	0|0	16	0	16	999
Chr14	35281300	35281300	C	T	1|1	0	14	14	228	0|0	11	0	11	999
Chr14	35372675	35372675	G	A	1|1	0	11	11	228	0|0	17	0	17	999
Chr14	35576497	35576497	A	T	0|0	10	0	10	999	1|1	0	10	10	226
Chr14	35799881	35799881	G	A	0|0	14	0	14	999	1|1	0	10	10	216
Chr14	36041909	36041909	G	A	1|1	0	10	10	218	0|0	11	0	11	999
Chr14	36443166	36443166	C	T	1|1	0	10	10	219	0|0	13	0	13	999
Chr14	36936271	36936271	C	T	1|1	2	12	14	204	0|0	12	0	12	999
Chr14	36937827	36937827	G	T	0|0	13	0	13	999	1|1	1	13	14	211
Chr14	37417405	37417405	C	T	1|1	0	11	11	228	0|0	11	0	11	999
Chr14	37632277	37632277	T	G	1|1	6	7	13	5.2338	0|0	11	3	14	30.8112
Chr14	37870277	37870277	T	T	0|0	11	0	11	999	1|1	0	10	10	216
Chr14	37925058	37925058	G	A	0|0	8	2	10	2.321	1|1	4	10	14	147
Chr14	38043156	38043156	A	T	1|1	3	9	12	38.8486	0|0	13	3	16	31.3208
Chr14	38092075	38092075	G	A	1|1	0	17	17	228	0|0	10	0	10	999
Chr14	38393224	38393224	G	T	1|1	5	5	10	45.1545	0|0	11	0	11	79
Chr14	38422037	38422037	T	A	1|1	0	10	10	228	0|0	17	0	17	999
Chr14	38792322	38792322	G	A	1|1	0	10	10	213	0|0	10	0	10	999
Chr14	38966113	38966113	G	A	0|0	10	2	12	24.0764	1|1	2	8	10	111
Chr14	39578678	39578678	A	G	1|1	11	11	22	100	0|0	13	3	16	31.7012
Chr14	39639434	39639434	G	A	0|0	10	0	10	999	1|1	0	10	10	220
Chr14	39790511	39790511	G	A	0|0	19	3	22	31.2005	1|1	19	10	29	43.2543
Chr14	39817477	39817477	C	T	0|0	14	0	14	999	1|1	0	10	10	225
Chr14	40264948	40264948	C	T	0|0	10	0	10	999	1|1	0	14	14	228
Chr14	40533440	40533440	G	A	1|1	7	9	16	10.1274	0|0	13	4	17	30.8171
Chr14	40565090	40565090	G	A	1|1	0	13	13	228	0|0	10	0	10	999
Chr14	40584636	40584636	G	A	1|1	0	10	10	213	0|0	10	0	10	999
Chr14	40590820	40590820	A	C	1|1	0	13	13	228	0|0	10	0	10	999
Chr14	40590911	40590911	T	C	1|1	0	17	17	215	0|0	10	0	10	999
Chr14	40602122	40602122	T	A	1|1	1	9	10	202	0|0	12	0	12	999
Chr14	40607145	40607145	T	A	1|1	0	10	10	109	0|0	12	0	12	999
Chr14	40607201	40607201	A	C	1|1	0	16	16	136	0|0	11	0	11	999
Chr14	40607239	40607239	G	C	1|1	0	12	12	139	0|0	10	0	10	999
Chr14	40607424	40607424	C	T	1|1	0	13	13	228	0|0	12	0	12	999
Chr14	40607438	40607438	T	C	1|1	0	14	14	228	0|0	13	0	13	999
Chr14	40607477	40607477	C	A	1|1	0	14	14	206	0|0	13	0	13	999
Chr14	40607562	40607562	A	G	1|1	0	16	16	228	0|0	14	0	14	999
Chr14	40607593	40607593	C	T	1|1	0	13	13	228	0|0	14	0	14	999
Chr14	40609459	40609459	C	A	1|1	0	14	14	228	0|0	11	0	11	999
Chr14	40610519	40610519	C	T	1|1	0	10	10	179	0|0	10	0	10	999
Chr14	40610556	40610556	T	C	1|1	0	14	14	205	0|0	12	0	12	999
Chr14	40610628	40610628	C	G	1|1	0	16	16	228	0|0	17	0	17	999
Chr14	40610658	40610658	T	C	1|1	0	13	13	228	0|0	14	0	14	999
Chr14	40613611	40613611	C	A	1|1	0	13	13	228	0|0	12	0	12	999
Chr14	40615497	40615497	T	G	1|1	0	11	11	227	0|0	11	0	11	999
Chr14	40616497	40616497	T	C	1|1	0	10	10	228	0|0	14	0	14	999
Chr14	40616722	40616722	T	C	1|1	0	10	10	228	0|0	10	0	10	999
Chr14	40627919	40627919	T	C	1|1	0	11	11	228	0|0	13	0	13	999
Chr14	40627931	40627931	A	G	1|1	0	10	10	217	0|0	13	0	13	999
Chr14	40628131	40628131	A	G	1|1	0	10	10	228	0|0	11	0	11	999
Chr14	40628229	40628229	T	C	1|1	0	14	14	228	0|0	13	0	13	999
Chr14	40631223	40631223	G	C	1|1	0	16	16	228	0|0	10	0	10	999
Chr14	40631230	40631230	A	G	1|1	0	17	17	228	0|0	10	0	10	999
Chr14	40631305	40631305	T	C	1|1	0	12	12	184	0|0	11	0	11	999
Chr14	40676473	40676473	C	T	1|1	0	13	13	228	0|0	11	0	11	999
Chr14	40676769	40676769	A	G	1|1	0	12	12	207	0|0	12	0	12	999
Chr14	40678197	40678197	C	T	1|1	0	11	11	133	0|0	10	0	10	999
Chr14	40678389	40678389	T	C	1|1	0	11	11	73	0|0	12	0	12	999
Chr14	40678418	40678418	A	G	1|1	0	11	11	73	0|0	11	0	11	999
Chr14	40678488	40678488	A	G	1|1	0	10	10	184	0|0	11	0	11	999
Chr14	40715615	40715615	G	A	1|1	0	12	12	176	0|0	11	0	11	999
Chr14	40715639	40715639	T	A	1|1	0	11	11	153	0|0	11	0	11	999
Chr14	40715710	40715710	A	G	1|1	0	13	13	168	0|0	10	0	10	999
Chr14	40715722	40715722	A	G	1|1	0	12	12	147	0|0	11	0	11	999
Chr14	40728847	40728847	C	G	1|1	0	10	10	219	0|0	10	0	10	999
Chr14	40728859	40728859	T	A	1|1	0	10	10	219	0|0	10	0	10	999
Chr14	40737008	40737008	T	G	1|1	0	10	10	228	0|0	15	0	15	999
Chr14	40747792	40747792	A	C	1|1	0	10	10	220	0|0	14	0	14	999
Chr14	40749317	40749317	C	T	1|1	0	10	10	180	0|0	10	0	10	999
Chr14	40752428	40752428	A	C	1|1	0	11	11	214	0|0	11	0	11	999
Chr14	40752832	40752832	A	G	1|1	0	13	13	220	0|0	13	0	13	999
Chr14	40752936	40752936	T	C	1|1	0	10	10	196	0|0	17	0	17	999
Chr14	40756961	40756961	T	C	1|1	0	13	13	206	0|0	17	0	17	999
Chr14	40758760	40758760	A	G	1|1	0	11	11	153	0|0	10	0	10	999
Chr14	40758788	40758788	G	A	1|1	0	11	11	183	0|0	10	0	10	999
Chr14	40760000	40760000	G	A	1|1	0	10	10	90	0|0	10	0	10	999
Chr14	40761015	40761015	T	C	1|1	0	13	13	155	0|0	14	0	14	999
Chr14	40761018	40761018	A	C	1|1	0	13	13	155	0|0	13	0	13	999
Chr14	40761028	40761028	T	C	1|1	0	12	12	143	0|0	13	0	13	999
Chr14	40761095	40761095	C	T	1|1	0	13	13	183	0|0	16	0	16	999
Chr14	40772431	40772431	G	A	1|1	0	11	11	228	0|0	10	0	10	999
Chr14	40773091	40773091	C	T	1|1	2	9	11	132	0|0	15	0	15	999
Chr14	40773601	40773601	G	A	1|1	2	8	10	168	0|0	12	0	12	999
Chr14	40777190	40777190	T	C	1|1	0	11	11	228	0|0	11	0	11	999
Chr14	40777625	40777625	A	G	1|1	0	10	10	119	0|0	12	0	12	999
Chr14	40777630	40777630	G	A	1|1	0	11	11	150	0|0	11	0	11	999
Chr14	40777840	40777840	G	A	1|1	0	12	12	221	0|0	16	0	16	999
Chr14	40777911	40777911	T	C	1|1	0	17	17	203	0|0	12	0	12	999
Chr14	40777918	40777918	A	C	1|1	0	16	16	198	0|0	12	0	12	999
Chr14	40777986	40777986	A	G	1|1	0	10	10	127	0|0	15	0	15	999
Chr14	40778180	40778180	G	A	1|1	0	12	12	174	0|0	11	0	11	999
Chr14	40779250	40779250	C	T	1|1	0	11	11	101	0|0	10	0	10	999
Chr14	40808424	40808424	C	A	1|1	0	11	11	228	0|0	10	0	10	999
Chr14	40808445	40808445	A	G	1|1	0	12	12	228	0|0	11	0	11	999
Chr14	40817139	40817139	A	T	1|1	0	10	10	210	0|0	11	0	11	999
Chr14	40818515	40818515	G	C	1|1	0	14	14	228	0|0	13	0	13	999
Chr14	40821330	40821330	C	G	1|1	0	12	12	228	0|0	12	0	12	999
Chr14	40823244	40823244	G	C	1|1	0	14	14	228	0|0	10	0	10	999
Chr14	40823262	40823262	T	G	1|1	0	16	16	228	0|0	11	0	11	999
Chr14	40825634	40825634	C	T	1|1	1	10	11	219	0|0	10	0	10	999
Chr14	40827175	40827175	T	C	1|1	0	11	11	228	0|0	10	0	10	999
Chr14	40827552	40827552	G	A	1|1	0	13	13	228	0|0	11	0	11	999
Chr14	40828514	40828514	C	T	1|1	3	11	14	205	0|0	10	0	10	999
Chr14	40830432	40830432	G	A	1|1	0	10	10	186	0|0	15	0	15	999
Chr14	40830457	40830457	T	G	1|1	0	12	12	224	0|0	14	0	14	999
Chr14	40830717	40830717	T	C	1|1	1	9	10	205	0|0	15	0	15	999
Chr14	40834695	40834695	C	T	1|1	0	12	12	228	0|0	11	0	11	999
Chr14	40856775	40856775	G	A	1|1	0	11	11	228	0|0	11	0	11	999
Chr14	40856817	40856817	A	G	1|1	0	11	11	227	0|0	10	0	10	999
Chr14	40859391	40859391	A	G	1|1	0	12	12	228	0|0	13	0	13	999
Chr14	40859404	40859404	C	T	1|1	0	11	11	228	0|0	13	0	13	999
Chr14	40860075	40860075	T	C	1|1	0	17	17	228	0|0	11	0	11	999
Chr14	40860168	40860168	G	A	1|1	0	14	14	228	0|0	10	0	10	999
Chr14	40869695	40869695	A	T	1|1	0	11	11	206	0|0	12	0	12	999
Chr14	40870386	40870386	T	C	1|1	0	11	11	228	0|0	11	0	11	999
Chr14	40871026	40871026	A	G	1|1	0	10	10	213	0|0	12	0	12	999
Chr14	40872562	40872562	T	A	1|1	0	10	10	180	0|0	10	0	10	999
Chr14	40879424	40879424	G	A	1|1	0	12	12	228	0|0	14	0	14	999
Chr14	40886799	40886799	A	G	1|1	0	14	14	228	0|0	13	0	13	999
Chr14	40886805	40886805	T	C	1|1	0	13	13	228	0|0	13	0	13	999
Chr14	40890716	40890716	C	A	1|1	0	11	11	228	0|0	13	0	13	999
Chr14	40893018	40893018	T	G	1|1	0	13	13	228	0|0	15	0	15	999
Chr14	40893757	40893757	C	A	1|1	0	10	10	228	0|0	11	0	11	999
Chr14	40893849	40893849	T	C	1|1	0	10	10	228	0|0	10	0	10	999
Chr14	40900237	40900237	C	T	1|1	0	12	12	226	0|0	10	0	10	999
Chr14	40911849	40911849	C	T	1|1	0	11	11	228	0|0	11	0	11	999
Chr14	40911880	40911880	G	A	1|1	0	14	14	225	0|0	10	0	10	999
Chr14	40937648	40937648	G	A	1|1	0	10	10	228	0|0	11	0	11	999
Chr14	40938207	40938207	T	G	1|1	0	12	12	181	0|0	10	0	10	999
Chr14	40938479	40938479	C	A	1|1	0	11	11	183	0|0	10	0	10	999
Chr14	40938547	40938547	C	T	1|1	0	11	11	202	0|0	11	0	11	999
Chr14	40938724	40938724	A	G	1|1	0	10	10	195	0|0	12	0	12	999
Chr14	40938744	40938744	C	A	1|1	0	11	11	203	0|0	14	0	14	999
Chr14	40938781	40938781	T	G	1|1	0	15	15	165	0|0	11	0	11	999
Chr14	40940207	40940207	T	C	1|1	0	10	10	214	0|0	14	0	14	999
Chr14	40940285	40940285	C	T	1|1	0	15	15	228	0|0	12	0	12	999
Chr14	40940354	40940354	T	C	1|1	0	11	11	228	0|0	13	0	13	999
Chr14	40946945	40946945	G	A	1|1	0	10	10	206	0|0	10	0	10	999
Chr14	40946948	40946948	C	T	1|1	0	10	10	198	0|0	10	0	10	999
Chr14	40947152	40947152	T	A	1|1	0	14	14	228	0|0	10	0	10	999
Chr14	40947862	40947862	C	A	1|1	0	12	12	228	0|0	11	0	11	999
Chr14	40949739	40949739	T	C	1|1	3	12	15	197	0|0	12	0	12	999
Chr14	40950357	40950357	T	A	1|1	5	11	16	183	0|0	11	0	11	999
Chr14	40956987	40956987	C	A	1|1	0	11	11	228	0|0	11	0	11	999
Chr14	40957335	40957335	A	G	1|1	0	10	10	209	0|0	10	0	10	999
Chr14	40959944	40959944	G	A	1|1	0	10	10	222	0|0	10	0	10	999
Chr14	40975337	40975337	A	G	1|1	0	10	10	207	0|0	11	0	11	999
Chr14	40975413	40975413	A	G	1|1	0	11	11	221	0|0	10	0	10	999
Chr14	40977170	40977170	G	A	1|1	0	13	13	228	0|0	11	0	11	999
Chr14	40977272	40977272	T	C	1|1	0	14	14	228	0|0	10	0	10	999
Chr14	40977310	40977310	T	C	1|1	0	17	17	228	0|0	10	0	10	999
Chr14	40977317	40977317	T	C	1|1	0	15	15	228	0|0	12	0	12	999
Chr14	40980173	40980173	T	G	1|1	0	10	10	228	0|0	10	0	10	999
Chr14	40980175	40980175	T	C	1|1	0	10	10	226	0|0	10	0	10	999
Chr14	40981849	40981849	T	C	1|1	0	12	12	228	0|0	10	0	10	999
Chr14	40981887	40981887	C	T	1|1	0	11	11	221	0|0	12	0	12	999
Chr14	40981957	40981957	G	C	1|1	0	14	14	228	0|0	11	0	11	999
Chr14	40999141	40999141	C	T	1|1	0	10	10	214	0|0	10	0	10	999
Chr14	40999382	40999382	C	T	1|1	0	13	13	228	0|0	12	0	12	999
Chr14	41009983	41009983	G	A	1|1	0	11	11	228	0|0	10	0	10	999
Chr14	41023106	41023106	C	A	1|1	0	12	12	228	0|0	11	0	11	999
Chr14	41024614	41024614	A	C	1|1	0	16	16	185	0|0	12	0	12	999
Chr14	41024631	41024631	A	G	1|1	0	15	15	179	0|0	11	0	11	999
Chr14	41024680	41024680	C	T	1|1	0	13	13	165	0|0	11	0	11	999
Chr14	41024734	41024734	A	G	1|1	0	14	14	228	0|0	11	0	11	999
Chr14	41024836	41024836	G	T	1|1	0	10	10	175	0|0	10	0	10	999
Chr14	41026883	41026883	G	A	1|1	0	12	12	196	0|0	12	0	12	999
Chr14	41026920	41026920	G	A	1|1	0	11	11	212	0|0	12	0	12	999
Chr14	41026923	41026923	A	G	1|1	0	11	11	212	0|0	12	0	12	999
Chr14	41030249	41030249	C	A	1|1	0	11	11	219	0|0	13	0	13	999
Chr14	41050763	41050763	T	G	1|1	0	10	10	132	0|0	10	0	10	999
Chr14	41050795	41050795	G	A	1|1	0	10	10	118	0|0	10	0	10	999
Chr14	41082427	41082427	G	A	1|1	0	11	11	185	0|0	17	0	17	999
Chr14	41082477	41082477	T	A	1|1	0	11	11	192	0|0	16	0	16	999
Chr14	41082518	41082518	C	T	1|1	0	11	11	202	0|0	14	0	14	999
Chr14	41082632	41082632	G	A	1|1	0	13	13	228	0|0	14	0	14	999
Chr14	41082666	41082666	A	T	1|1	0	11	11	190	0|0	12	0	12	999
Chr14	41082670	41082670	A	G	1|1	0	11	11	186	0|0	12	0	12	999
Chr14	41082787	41082787	A	G	1|1	0	10	10	127	0|0	13	0	13	999
Chr14	41082789	41082789	A	G	1|1	0	10	10	127	0|0	13	0	13	999
Chr14	41083465	41083465	A	C	1|1	0	10	10	187	0|0	13	0	13	999
Chr14	41083848	41083848	C	T	1|1	0	15	15	228	0|0	11	0	11	999
Chr14	41083869	41083869	T	C	1|1	0	14	14	228	0|0	11	0	11	999
Chr14	41087681	41087681	G	A	1|1	0	10	10	217	0|0	10	0	10	999
Chr14	41090045	41090045	G	A	1|1	0	11	11	159	0|0	11	0	11	999
Chr14	41090051	41090051	T	C	1|1	0	10	10	137	0|0	11	0	11	999
Chr14	41107768	41107768	G	C	1|1	0	10	10	221	0|0	10	0	10	999
Chr14	41107830	41107830	C	T	1|1	0	12	12	228	0|0	12	0	12	999
Chr14	41107919	41107919	A	G	1|1	0	10	10	206	0|0	11	0	11	999
Chr14	41117713	41117713	T	C	1|1	0	10	10	187	0|0	10	0	10	999
Chr14	41122296	41122296	A	G	1|1	0	11	11	228	0|0	10	0	10	999
Chr14	41122315	41122315	A	G	1|1	0	15	15	228	0|0	10	0	10	999
Chr14	41129585	41129585	T	C	1|1	0	11	11	228	0|0	11	0	11	999
Chr14	41131390	41131390	T	C	1|1	0	12	12	228	0|0	10	0	10	999
Chr14	41139391	41139391	T	C	1|1	0	13	13	216	0|0	14	0	14	999
Chr14	41140642	41140642	T	G	1|1	0	11	11	228	0|0	10	0	10	999
Chr14	41151090	41151090	A	G	1|1	0	11	11	226	0|0	12	0	12	999
Chr14	41152267	41152267	T	C	1|1	0	12	12	228	0|0	11	0	11	999
Chr14	41155079	41155079	T	C	1|1	0	12	12	228	0|0	10	0	10	999
Chr14	41156607	41156607	T	C	1|1	0	10	10	227	0|0	10	0	10	999
Chr14	41158666	41158666	A	G	1|1	0	10	10	228	0|0	11	0	11	999
Chr14	41158718	41158718	G	C	1|1	0	11	11	228	0|0	11	0	11	999
Chr14	41159374	41159374	G	A	1|1	0	11	11	228	0|0	10	0	10	999
Chr14	41160440	41160440	G	A	1|1	0	11	11	182	0|0	12	0	12	999
Chr14	41160466	41160466	C	T	1|1	0	10	10	192	0|0	11	0	11	999
Chr14	41168220	41168220	G	A	1|1	0	13	13	228	0|0	14	0	14	999
Chr14	41183537	41183537	C	G	1|1	0	12	12	228	0|0	10	0	10	999
Chr14	41196652	41196652	G	A	1|1	0	10	10	228	0|0	16	0	16	999
Chr14	41199375	41199375	A	G	1|1	0	12	12	228	0|0	14	0	14	999
Chr14	41215263	41215263	G	A	1|1	0	12	12	220	0|0	10	0	10	999
Chr14	41233457	41233457	A	G	1|1	0	10	10	228	0|0	14	0	14	999
Chr14	41235074	41235074	A	G	1|1	0	12	12	228	0|0	11	0	11	999
Chr14	41247296	41247296	T	C	1|1	0	14	14	228	0|0	11	0	11	999
Chr14	41270853	41270853	G	A	1|1	0	11	11	226	0|0	10	0	10	999
Chr14	41303640	41303640	A	G	1|1	0	13	13	228	0|0	13	0	13	999
Chr14	41303664	41303664	A	T	1|1	0	13	13	228	0|0	12	0	12	999
Chr14	41303869	41303869	C	A	1|1	0	10	10	228	0|0	15	0	15	999
Chr14	41310432	41310432	G	A	1|1	0	11	11	228	0|0	11	0	11	999
Chr14	41332687	41332687	T	C	1|1	0	11	11	181	0|0	12	0	12	999
Chr14	41335271	41335271	T	C	1|1	0	10	10	224	0|0	10	0	10	999
Chr14	41336404	41336404	G	T	1|1	0	10	10	153	0|0	11	0	11	999
Chr14	41336410	41336410	T	A	1|1	0	10	10	153	0|0	10	0	10	999
Chr14	41337332	41337332	T	G	1|1	0	11	11	226	0|0	10	0	10	999
Chr14	41340976	41340976	A	T	1|1	0	12	12	228	0|0	10	0	10	999
Chr14	41342605	41342605	G	T	1|1	0	10	10	228	0|0	10	0	10	999
Chr14	41342704	41342704	G	A	1|1	0	11	11	220	0|0	15	0	15	999
Chr14	41342787	41342787	G	A	1|1	1	10	11	175	0|0	10	0	10	999
Chr14	41345183	41345183	A	G	1|1	0	14	14	228	0|0	10	0	10	999
Chr14	41348793	41348793	A	G	1|1	0	10	10	220	0|0	12	0	12	999
Chr14	41354633	41354633	G	A	1|1	0	11	11	228	0|0	10	0	10	999
Chr14	41356792	41356792	G	A	1|1	0	17	17	228	0|0	11	0	11	999
Chr14	41356800	41356800	T	C	1|1	0	16	16	228	0|0	11	0	11	999
Chr14	41357787	41357787	T	C	1|1	0	11	11	225	0|0	12	0	12	999
Chr14	41368301	41368301	T	C	1|1	0	12	12	228	0|0	13	0	13	999
Chr14	41374111	41374111	G	T	1|1	0	10	10	225	0|0	10	0	10	999
Chr14	41376931	41376931	T	A	1|1	0	13	13	228	0|0	11	0	11	999
Chr14	41377121	41377121	G	A	1|1	0	10	10	228	0|0	11	0	11	999
Chr14	41380421	41380421	T	C	1|1	0	11	11	228	0|0	12	0	12	999
Chr14	41389041	41389041	G	A	1|1	0	18	18	228	0|0	11	0	11	999
Chr14	41389160	41389160	A	C	1|1	0	10	10	206	0|0	11	0	11	999
Chr14	41394051	41394051	A	G	1|1	0	15	15	228	0|0	12	0	12	999
Chr14	41394065	41394065	A	G	1|1	0	12	12	211	0|0	13	0	13	999
Chr14	41394129	41394129	T	C	1|1	0	15	15	227	0|0	13	0	13	999
Chr14	41394187	41394187	C	T	1|1	0	10	10	204	0|0	11	0	11	999
Chr14	41394234	41394234	A	G	1|1	0	10	10	209	0|0	14	0	14	999
Chr14	41395686	41395686	T	C	1|1	0	11	11	228	0|0	15	0	15	999
Chr14	41395782	41395782	C	T	1|1	0	11	11	228	0|0	14	0	14	999
Chr14	41396356	41396356	A	G	1|1	0	13	13	228	0|0	11	0	11	999
Chr14	41396377	41396377	G	A	1|1	0	12	12	225	0|0	13	0	13	999
Chr14	41398661	41398661	G	A	1|1	0	11	11	219	0|0	13	0	13	999
Chr14	41412966	41412966	C	T	1|1	1	11	12	200	0|0	11	0	11	999
Chr14	41413312	41413312	G	A	1|1	2	10	12	215	0|0	14	0	14	999
Chr14	41413332	41413332	G	A	1|1	0	10	10	208	0|0	12	0	12	999
Chr14	41415099	41415099	T	G	1|1	0	11	11	228	0|0	10	0	10	999
Chr14	41416564	41416564	T	A	1|1	0	10	10	212	0|0	12	0	12	999
Chr14	41420682	41420682	T	A	1|1	0	11	11	228	0|0	10	0	10	999
Chr14	41422604	41422604	C	T	1|1	0	10	10	227	0|0	12	0	12	999
Chr14	41424200	41424200	T	G	1|1	0	11	11	215	0|0	10	0	10	999
Chr14	41424534	41424534	T	C	1|1	0	11	11	206	0|0	14	0	14	999
Chr14	41424635	41424635	A	C	1|1	0	11	11	228	0|0	13	0	13	999
Chr14	41437815	41437815	T	C	1|1	0	10	10	209	0|0	13	0	13	999
Chr14	41440264	41440264	T	C	1|1	0	17	17	228	0|0	13	0	13	999
Chr14	41443039	41443039	C	T	1|1	0	11	11	228	0|0	10	0	10	999
Chr14	41443246	41443246	C	A	1|1	0	12	12	228	0|0	10	0	10	999
Chr14	41443268	41443268	T	A	1|1	0	11	11	228	0|0	10	0	10	999
Chr14	41445464	41445464	A	C	1|1	0	12	12	130	0|0	15	0	15	999
Chr14	41445479	41445479	G	A	1|1	0	12	12	130	0|0	13	0	13	999
Chr14	41449501	41449501	T	C	1|1	0	11	11	228	0|0	10	0	10	999
Chr14	41449708	41449708	C	T	1|1	1	12	13	226	0|0	11	0	11	999
Chr14	41451716	41451716	A	T	1|1	0	13	13	218	0|0	11	0	11	999
Chr14	41451778	41451778	A	G	1|1	0	12	12	179	0|0	10	0	10	999
Chr14	41451982	41451982	C	T	1|1	0	11	11	214	0|0	11	0	11	999
Chr14	41465927	41465927	C	T	1|1	0	11	11	204	0|0	11	0	11	999
Chr14	41465949	41465949	A	G	1|1	0	13	13	207	0|0	14	0	14	999
Chr14	41466021	41466021	G	C	1|1	0	13	13	181	0|0	10	0	10	999
Chr14	41466200	41466200	A	C	1|1	0	13	13	228	0|0	12	0	12	999
Chr14	41468803	41468803	A	G	1|1	0	12	12	87	0|0	10	0	10	999
Chr14	41468850	41468850	G	A	1|1	0	10	10	118	0|0	11	0	11	999
Chr14	41472089	41472089	C	T	1|1	0	11	11	228	0|0	12	0	12	999
Chr14	41472487	41472487	A	T	1|1	0	10	10	225	0|0	10	0	10	999
Chr14	41473084	41473084	T	A	1|1	0	12	12	228	0|0	11	0	11	999
Chr14	41477328	41477328	C	A	1|1	0	10	10	150	0|0	10	0	10	999
Chr14	41477369	41477369	C	T	1|1	0	10	10	134	0|0	10	0	10	999
Chr14	41477703	41477703	A	G	1|1	0	12	12	228	0|0	13	0	13	999
Chr14	41478791	41478791	G	A	1|1	1	10	11	208	0|0	14	0	14	999
Chr14	41479023	41479023	T	C	1|1	0	14	14	228	0|0	11	0	11	999
Chr14	41480090	41480090	T	A	1|1	0	10	10	226	0|0	11	0	11	999
Chr14	41480271	41480271	A	G	1|1	0	10	10	228	0|0	12	0	12	999
Chr14	41490754	41490754	T	C	1|1	0	20	20	228	0|0	10	0	10	999
Chr14	41495605	41495605	T	C	1|1	0	14	14	228	0|0	10	0	10	999
Chr14	41495630	41495630	T	C	1|1	0	16	16	228	0|0	10	0	10	999
Chr14	41495668	41495668	A	G	1|1	0	12	12	196	0|0	10	0	10	999
Chr14	41495730	41495730	C	T	1|1	0	11	11	192	0|0	10	0	10	999
Chr14	41495950	41495950	C	T	1|1	0	14	14	228	0|0	11	0	11	999
Chr14	41495992	41495992	C	T	1|1	0	13	13	228	0|0	11	0	11	999
Chr14	41496129	41496129	A	T	1|1	0	11	11	228	0|0	11	0	11	999
Chr14	41497671	41497671	T	C	1|1	0	11	11	228	0|0	11	0	11	999
Chr14	41504921	41504921	A	G	1|1	0	11	11	228	0|0	10	0	10	999
Chr14	41507291	41507291	T	C	1|1	0	13	13	228	0|0	16	0	16	999
Chr14	41507351	41507351	A	C	1|1	0	12	12	228	0|0	18	0	18	999
Chr14	41508333	41508333	A	G	1|1	0	13	13	209	0|0	12	0	12	999
Chr14	41508373	41508373	C	T	1|1	0	12	12	185	0|0	13	0	13	999
Chr14	41508377	41508377	C	T	1|1	0	12	12	185	0|0	12	0	12	999
Chr14	41508426	41508426	T	C	1|1	0	10	10	177	0|0	14	0	14	999
Chr14	41509486	41509486	T	C	1|1	0	10	10	143	0|0	12	0	12	999
Chr14	41509524	41509524	T	C	1|1	0	12	12	189	0|0	12	0	12	999
Chr14	41513342	41513342	C	T	1|1	0	11	11	221	0|0	10	0	10	999
Chr14	41514044	41514044	G	A	1|1	0	10	10	200	0|0	13	0	13	999
Chr14	41514131	41514131	G	C	1|1	1	9	10	178	0|0	11	0	11	999
Chr14	41514851	41514851	A	G	1|1	0	11	11	228	0|0	13	0	13	999
Chr14	41514934	41514934	C	T	1|1	0	10	10	228	0|0	11	0	11	999
Chr14	41515911	41515911	C	T	1|1	0	10	10	226	0|0	10	0	10	999
Chr14	41519851	41519851	C	T	1|1	0	13	13	228	0|0	16	0	16	999
Chr14	41522516	41522516	A	G	1|1	0	10	10	228	0|0	10	0	10	999
Chr14	41522657	41522657	A	C	1|1	0	10	10	204	0|0	12	0	12	999
Chr14	41527116	41527116	C	T	1|1	0	11	11	228	0|0	14	0	14	999
Chr14	41527147	41527147	G	C	1|1	0	10	10	195	0|0	15	0	15	999
Chr14	41531910	41531910	A	C	1|1	0	10	10	226	0|0	12	0	12	999
Chr14	41536024	41536024	G	A	1|1	0	13	13	228	0|0	10	0	10	999
Chr14	41536431	41536431	G	A	1|1	1	9	10	178	0|0	11	0	11	999
Chr14	41537915	41537915	G	A	1|1	0	10	10	207	0|0	13	0	13	999
Chr14	41539584	41539584	C	T	0|0	12	0	12	999	1|1	1	10	11	214
Chr14	41541137	41541137	G	A	1|1	0	11	11	228	0|0	10	0	10	999
Chr14	41545163	41545163	C	T	1|1	0	12	12	228	0|0	10	0	10	999
Chr14	41545274	41545274	C	T	1|1	0	11	11	228	0|0	17	0	17	999
Chr14	41546420	41546420	G	A	1|1	0	12	12	220	0|0	12	0	12	999
Chr14	41552099	41552099	T	C	1|1	0	13	13	216	0|0	12	0	12	999
Chr14	41552129	41552129	C	T	1|1	0	12	12	214	0|0	13	0	13	999
Chr14	41552176	41552176	T	C	1|1	0	13	13	225	0|0	10	0	10	999
Chr14	41557390	41557390	A	G	1|1	0	10	10	228	0|0	11	0	11	999
Chr14	41561662	41561662	T	A	1|1	0	11	11	228	0|0	10	0	10	999
Chr14	41562292	41562292	G	A	1|1	0	10	10	228	0|0	10	0	10	999
Chr14	41567400	41567400	T	C	1|1	0	15	15	228	0|0	11	0	11	999
Chr14	41567870	41567870	T	A	1|1	0	10	10	198	0|0	11	0	11	999
Chr14	41568020	41568020	T	A	1|1	0	12	12	186	0|0	10	0	10	999
Chr14	41629340	41629340	G	A	1|1	0	11	11	228	0|0	10	0	10	999
Chr14	41638764	41638764	A	G	1|1	4	7	11	21.8726	0|0	11	0	11	999
Chr14	41641145	41641145	G	A	1|1	0	11	11	228	0|0	11	0	11	999
Chr14	41661775	41661775	T	C	1|1	0	10	10	224	0|0	14	0	14	999
Chr14	41663888	41663888	A	G	1|1	0	10	10	155	0|0	10	0	10	999
Chr14	41664490	41664490	T	C	1|1	0	10	10	228	0|0	14	0	14	999
Chr14	41667009	41667009	C	T	1|1	0	13	13	228	0|0	13	0	13	999
Chr14	41667308	41667308	A	G	1|1	0	12	12	228	0|0	10	0	10	999
Chr14	41674656	41674656	T	C	1|1	0	12	12	173	0|0	12	0	12	999
Chr14	41674663	41674663	A	T	1|1	0	10	10	130	0|0	13	0	13	999
Chr14	41674686	41674686	C	T	1|1	0	11	11	153	0|0	13	0	13	999
Chr14	41674728	41674728	T	G	1|1	0	11	11	166	0|0	10	0	10	999
Chr14	41683151	41683151	G	A	1|1	0	12	12	213	0|0	10	0	10	999
Chr14	41700244	41700244	A	G	1|1	0	11	11	206	0|0	10	0	10	999
Chr14	41701671	41701671	T	C	1|1	0	10	10	194	0|0	10	0	10	999
Chr14	41703013	41703013	A	G	1|1	0	10	10	206	0|0	13	0	13	999
Chr14	41703096	41703096	G	A	1|1	0	11	11	228	0|0	13	0	13	999
Chr14	41705590	41705590	T	G	1|1	0	11	11	228	0|0	10	0	10	999
Chr14	41705625	41705625	A	C	1|1	0	10	10	187	0|0	12	0	12	999
Chr14	41711486	41711486	A	G	1|1	0	10	10	228	0|0	11	0	11	999
Chr14	41711756	41711756	C	G	1|1	0	10	10	226	0|0	11	0	11	999
Chr14	41727189	41727189	C	T	1|1	1	9	10	102	0|0	14	0	14	999
Chr14	41728180	41728180	A	G	1|1	3	7	10	23.9679	0|0	17	0	17	999
Chr14	41728323	41728323	G	T	1|1	4	8	12	23.8804	0|0	11	0	11	92
Chr14	41734290	41734290	G	T	1|1	0	12	12	228	0|0	15	0	15	999
Chr14	41737304	41737304	C	T	1|1	1	11	12	228	0|0	10	0	10	999
Chr14	41739248	41739248	T	C	1|1	0	10	10	173	0|0	16	0	16	999
Chr14	41748748	41748748	C	T	1|1	0	10	10	200	0|0	10	0	10	999
Chr14	41773489	41773489	C	A	1|1	0	10	10	199	0|0	12	0	12	999
Chr14	41773639	41773639	A	G	1|1	0	10	10	228	0|0	12	0	12	999
Chr14	41776030	41776030	C	T	0|0	10	0	10	999	1|1	0	18	18	228
Chr14	41776254	41776254	A	T	1|1	1	9	10	207	0|0	16	0	16	999
Chr14	41781523	41781523	A	G	1|1	0	10	10	226	0|0	13	0	13	999
Chr14	41781817	41781817	C	T	1|1	0	10	10	226	0|0	11	0	11	999
Chr14	41782341	41782341	G	A	1|1	0	10	10	72	0|0	11	0	11	999
Chr14	41782343	41782343	T	C	1|1	0	11	11	92	0|0	11	0	11	999
Chr14	41782348	41782348	G	A	1|1	0	11	11	92	0|0	10	0	10	999
Chr14	41789473	41789473	C	T	1|1	0	11	11	199	0|0	10	0	10	999
Chr14	41792876	41792876	A	G	1|1	0	12	12	228	0|0	16	0	16	999
Chr14	41792971	41792971	T	C	1|1	0	17	17	228	0|0	12	0	12	999
Chr14	41793085	41793085	C	T	1|1	0	17	17	228	0|0	14	0	14	999
Chr14	41793258	41793258	G	A	1|1	0	13	13	228	0|0	13	0	13	999
Chr14	41819727	41819727	A	T	0|0	10	0	10	999	1|1	0	10	10	226
Chr14	41827108	41827108	T	C	0|0	11	0	11	999	1|1	0	10	10	228
Chr14	41842595	41842595	G	C	0|0	12	0	12	999	1|1	0	14	14	228
Chr14	41860502	41860502	G	A	0|0	11	0	11	999	1|1	0	10	10	196
Chr14	41865114	41865114	T	G	0|0	10	0	10	999	1|1	0	11	11	204
Chr14	41877420	41877420	C	T	0|0	11	0	11	999	1|1	0	13	13	228
Chr14	41879659	41879659	G	A	0|0	12	0	12	999	1|1	0	11	11	228
Chr14	41881111	41881111	C	A	0|0	10	0	10	999	1|1	0	11	11	228
Chr14	41893073	41893073	T	C	0|0	10	0	10	999	1|1	0	13	13	228
Chr14	41914776	41914776	G	A	0|0	10	0	10	999	1|1	0	15	15	228
Chr14	41916900	41916900	T	C	0|0	10	0	10	999	1|1	0	11	11	228
Chr14	41917321	41917321	C	T	0|0	11	0	11	999	1|1	0	11	11	228
Chr14	41919453	41919453	C	T	0|0	13	0	13	999	1|1	0	12	12	228
Chr14	41919541	41919541	T	C	0|0	14	0	14	999	1|1	0	14	14	228
Chr14	41922728	41922728	A	G	0|0	10	0	10	999	1|1	0	10	10	228
Chr14	41922826	41922826	T	C	0|0	11	0	11	999	1|1	0	11	11	228
Chr14	41922928	41922928	G	T	0|0	10	0	10	999	1|1	0	13	13	228
Chr14	41923644	41923644	C	A	1|1	0	14	14	228	0|0	11	0	11	999
Chr14	41929083	41929083	C	T	0|0	10	0	10	999	1|1	0	10	10	210
Chr14	41932039	41932039	T	C	0|0	11	0	11	999	1|1	0	11	11	207
Chr14	41932980	41932980	T	A	0|0	14	0	14	999	1|1	0	12	12	228
Chr14	41934010	41934010	C	T	0|0	10	0	10	999	1|1	0	11	11	228
Chr14	41934667	41934667	T	A	0|0	11	0	11	999	1|1	0	10	10	226
Chr14	41934695	41934695	A	T	0|0	14	0	14	999	1|1	0	10	10	228
Chr14	41936804	41936804	T	C	0|0	10	0	10	999	1|1	0	10	10	228
Chr14	41939605	41939605	C	A	0|0	10	0	10	999	1|1	0	12	12	228
Chr14	41939691	41939691	A	G	0|0	13	0	13	999	1|1	0	10	10	165
Chr14	41939719	41939719	T	A	0|0	14	0	14	999	1|1	0	10	10	165
Chr14	41940650	41940650	A	G	0|0	13	0	13	999	1|1	0	11	11	228
Chr14	41941255	41941255	G	A	0|0	11	0	11	999	1|1	0	12	12	228
Chr14	41941518	41941518	A	C	0|0	10	0	10	999	1|1	0	10	10	213
Chr14	41941550	41941550	C	T	0|0	11	0	11	999	1|1	0	10	10	190
Chr14	41944339	41944339	G	A	0|0	15	0	15	999	1|1	0	13	13	228
Chr14	41945354	41945354	A	C	0|0	10	0	10	999	1|1	0	11	11	228
Chr14	41946605	41946605	G	A	0|0	16	0	16	999	1|1	0	12	12	188
Chr14	41946606	41946606	G	A	0|0	16	0	16	999	1|1	0	12	12	188
Chr14	41950813	41950813	T	G	0|0	13	0	13	999	1|1	0	11	11	228
Chr14	41960143	41960143	T	C	1|1	0	15	15	228	0|0	11	0	11	999
Chr14	41968899	41968899	C	T	0|0	13	0	13	999	1|1	0	12	12	228
Chr14	41969324	41969324	T	C	1|1	0	12	12	228	0|0	10	0	10	999
Chr14	41970156	41970156	G	C	1|1	0	13	13	228	0|0	13	0	13	999
Chr14	41977024	41977024	A	G	1|1	0	13	13	228	0|0	10	0	10	999
Chr14	41977098	41977098	G	A	0|0	10	0	10	999	1|1	0	13	13	160
Chr14	41977141	41977141	G	A	0|0	12	0	12	999	1|1	0	15	15	158
Chr14	41977168	41977168	C	T	0|0	11	0	11	999	1|1	0	12	12	105
Chr14	41977364	41977364	C	T	1|1	0	10	10	228	0|0	10	0	10	999
Chr14	41977621	41977621	C	G	1|1	0	13	13	166	0|0	10	0	10	999
Chr14	41979597	41979597	T	A	0|0	14	0	14	999	1|1	0	10	10	228
Chr14	41979623	41979623	C	T	1|1	0	13	13	228	0|0	10	0	10	999
Chr14	41980502	41980502	C	A	1|1	0	13	13	219	0|0	11	0	11	999
Chr14	41980518	41980518	G	A	1|1	0	13	13	195	0|0	13	0	13	999
Chr14	41980555	41980555	C	T	0|0	12	0	12	999	1|1	0	13	13	144
Chr14	41980600	41980600	G	A	0|0	15	0	15	999	1|1	0	13	13	172
Chr14	41983633	41983633	A	G	0|0	13	0	13	999	1|1	0	10	10	224
Chr14	41983856	41983856	A	C	0|0	10	0	10	999	1|1	0	11	11	228
Chr14	41985731	41985731	C	G	1|1	0	11	11	228	0|0	12	0	12	999
Chr14	41986048	41986048	G	A	1|1	0	10	10	228	0|0	10	0	10	999
Chr14	41987501	41987501	C	T	1|1	0	10	10	182	0|0	11	0	11	999
Chr14	41987576	41987576	G	A	1|1	0	10	10	199	0|0	11	0	11	999
Chr14	41990986	41990986	C	T	1|1	0	12	12	228	0|0	10	0	10	999
Chr14	41991148	41991148	G	A	0|0	16	0	16	999	1|1	0	12	12	199
Chr14	41991224	41991224	G	A	0|0	10	0	10	999	1|1	0	11	11	193
Chr14	41991269	41991269	T	A	0|0	12	0	12	999	1|1	0	14	14	212
Chr14	41991296	41991296	A	G	0|0	12	0	12	999	1|1	0	10	10	181
Chr14	41991371	41991371	A	T	0|0	12	0	12	999	1|1	0	11	11	190
Chr14	41991889	41991889	C	T	1|1	0	10	10	184	0|0	13	0	13	999
Chr14	41994382	41994382	G	T	0|0	13	0	13	999	1|1	0	10	10	203
Chr14	41994409	41994409	C	T	0|0	11	0	11	999	1|1	0	11	11	228
Chr14	41996371	41996371	G	A	0|0	13	0	13	999	1|1	0	11	11	206
Chr14	41996687	41996687	C	T	0|0	13	0	13	999	1|1	0	11	11	221
Chr14	41997095	41997095	C	T	1|1	0	15	15	228	0|0	10	0	10	999
Chr14	41997197	41997197	G	A	0|0	11	0	11	999	1|1	0	10	10	169
Chr14	41997248	41997248	C	A	1|1	0	10	10	176	0|0	10	0	10	999
Chr14	41997430	41997430	C	A	1|1	0	13	13	228	0|0	11	0	11	999
Chr14	41997439	41997439	T	G	0|0	16	0	16	999	1|1	0	11	11	189
Chr14	41997442	41997442	C	T	0|0	15	0	15	999	1|1	0	11	11	181
Chr14	41997637	41997637	C	T	0|0	16	0	16	999	1|1	0	11	11	228
Chr14	41998224	41998224	A	T	1|1	1	13	14	228	0|0	10	0	10	999
Chr14	41998589	41998589	T	G	0|0	12	0	12	999	1|1	0	15	15	228
Chr14	41999024	41999024	C	T	0|0	13	0	13	999	1|1	0	10	10	203
Chr14	42000319	42000319	G	T	1|1	0	11	11	228	0|0	11	0	11	999
Chr14	42000813	42000813	C	T	0|0	12	0	12	999	1|1	0	10	10	224
Chr14	42001984	42001984	C	T	1|1	0	10	10	216	0|0	10	0	10	999
Chr14	42007920	42007920	C	T	0|0	12	0	12	999	1|1	0	12	12	228
Chr14	42012848	42012848	T	C	1|1	0	12	12	209	0|0	11	0	11	999
Chr14	42026476	42026476	C	T	1|1	0	10	10	222	0|0	11	0	11	999
Chr14	42027703	42027703	C	T	0|0	10	0	10	999	1|1	0	10	10	218
Chr14	42028225	42028225	G	A	1|1	0	13	13	228	0|0	11	0	11	999
Chr14	42031240	42031240	C	T	1|1	0	10	10	228	0|0	10	0	10	999
Chr14	42031244	42031244	G	T	1|1	0	10	10	227	0|0	10	0	10	999
Chr14	42034189	42034189	G	A	1|1	0	13	13	228	0|0	13	0	13	999
Chr14	42038499	42038499	A	G	0|0	11	0	11	999	1|1	0	10	10	221
Chr14	42038541	42038541	G	T	0|0	15	0	15	999	1|1	0	10	10	218
Chr14	42044712	42044712	C	T	0|0	14	0	14	999	1|1	0	11	11	210
Chr14	42052537	42052537	T	C	1|1	0	16	16	228	0|0	11	0	11	999
Chr14	42058012	42058012	C	T	0|0	14	0	14	999	1|1	0	12	12	228
Chr14	42063349	42063349	G	C	1|1	1	11	12	228	0|0	11	0	11	999
Chr14	42064612	42064612	G	A	0|0	11	0	11	999	1|1	0	10	10	207
Chr14	42075678	42075678	T	C	1|1	0	12	12	228	0|0	11	0	11	999
Chr14	42076837	42076837	C	T	0|0	11	0	11	999	1|1	0	15	15	228
Chr14	42076839	42076839	G	A	0|0	11	0	11	999	1|1	0	15	15	228
Chr14	42076888	42076888	G	T	1|1	0	17	17	228	0|0	14	0	14	999
Chr14	42087291	42087291	A	C	1|1	0	12	12	186	0|0	10	0	10	999
Chr14	42089759	42089759	C	T	0|0	11	0	11	999	1|1	1	9	10	171
Chr14	42089853	42089853	C	T	0|0	14	0	14	999	1|1	2	10	12	220
Chr14	42090052	42090052	G	A	0|0	12	0	12	999	1|1	1	11	12	224
Chr14	42090154	42090154	C	A	0|0	13	0	13	999	1|1	0	10	10	228
Chr14	42091339	42091339	G	A	0|0	14	0	14	999	1|1	0	10	10	219
Chr14	42093171	42093171	C	T	1|1	1	9	10	166	0|0	15	0	15	999
Chr14	42093181	42093181	C	T	1|1	1	9	10	166	0|0	15	0	15	999
Chr14	42095029	42095029	C	T	1|1	2	9	11	59	0|0	10	0	10	999
Chr14	42097629	42097629	G	A	1|1	0	10	10	146	0|0	14	0	14	999
Chr14	42097788	42097788	A	G	0|0	11	0	11	999	1|1	0	13	13	228
Chr14	42097812	42097812	C	T	0|0	11	0	11	999	1|1	0	17	17	228
Chr14	42102408	42102408	C	T	0|0	10	0	10	999	1|1	0	11	11	228
Chr14	42103243	42103243	A	T	1|1	0	10	10	228	0|0	11	0	11	999
Chr14	42104866	42104866	A	C	1|1	0	14	14	228	0|0	10	0	10	999
Chr14	42106346	42106346	T	C	0|0	10	0	10	999	1|1	0	11	11	228
Chr14	42109469	42109469	G	A	0|0	12	0	12	999	1|1	0	12	12	228
Chr14	42109607	42109607	G	A	0|0	19	0	19	999	1|1	0	11	11	228
Chr14	42112453	42112453	C	T	0|0	12	0	12	999	1|1	0	10	10	218
Chr14	42112767	42112767	A	G	0|0	14	0	14	999	1|1	0	12	12	228
Chr14	42112814	42112814	A	G	1|1	0	12	12	228	0|0	14	0	14	999
Chr14	42124434	42124434	G	A	0|0	14	0	14	999	1|1	1	11	12	228
Chr14	42126734	42126734	A	C	1|1	0	11	11	228	0|0	11	0	11	999
Chr14	42128982	42128982	C	T	1|1	1	12	13	228	0|0	12	0	12	999
Chr14	42129034	42129034	G	T	1|1	1	12	13	228	0|0	11	0	11	999
Chr14	42132950	42132950	G	T	0|0	11	0	11	999	1|1	1	9	10	153
Chr14	42133131	42133131	G	A	1|1	0	20	20	228	0|0	13	0	13	999
Chr14	42133212	42133212	T	C	0|0	17	0	17	999	1|1	0	14	14	228
Chr14	42133215	42133215	C	G	0|0	17	0	17	999	1|1	0	14	14	228
Chr14	42135170	42135170	G	A	0|0	10	0	10	999	1|1	0	12	12	228
Chr14	42137516	42137516	G	T	0|0	12	0	12	999	1|1	1	12	13	228
Chr14	42140643	42140643	C	T	0|0	11	0	11	999	1|1	0	13	13	228
Chr14	42142058	42142058	G	C	0|0	12	0	12	999	1|1	0	12	12	228
Chr14	42142072	42142072	G	A	1|1	0	10	10	228	0|0	13	0	13	999
Chr14	42142618	42142618	C	A	1|1	0	11	11	207	0|0	11	0	11	999
Chr14	42142817	42142817	T	C	1|1	1	16	17	228	0|0	11	0	11	999
Chr14	42149522	42149522	G	A	1|1	0	16	16	228	0|0	10	0	10	999
Chr14	42150674	42150674	A	G	1|1	0	14	14	228	0|0	10	0	10	999
Chr14	42150743	42150743	C	T	1|1	0	10	10	228	0|0	14	0	14	999
Chr14	42155269	42155269	G	A	0|0	10	6	16	26.5063	1|1	2	14	16	103
Chr14	42186455	42186455	C	T	0|0	9	2	11	25.1552	1|1	0	11	11	195
Chr14	42194848	42194848	A	G	1|1	2	12	14	198	0|0	11	0	11	999
Chr14	42196345	42196345	C	T	1|1	0	13	13	228	0|0	10	0	10	999
Chr14	42197887	42197887	G	A	1|1	0	10	10	217	0|0	10	0	10	999
Chr14	42198411	42198411	G	A	0|0	11	0	11	999	1|1	0	11	11	228
Chr14	42209244	42209244	G	A	0|0	16	0	16	999	1|1	0	11	11	228
Chr14	42209797	42209797	G	A	1|1	0	11	11	228	0|0	10	0	10	999
Chr14	42210183	42210183	G	A	0|0	11	0	11	999	1|1	0	14	14	228
Chr14	42210294	42210294	G	A	1|1	0	14	14	228	0|0	12	0	12	999
Chr14	42210349	42210349	T	C	0|0	15	0	15	999	1|1	0	16	16	228
Chr14	42216833	42216833	C	G	0|0	11	0	11	999	1|1	0	11	11	228
Chr14	42217098	42217098	T	C	1|1	0	10	10	203	0|0	11	0	11	999
Chr14	42217104	42217104	G	A	1|1	0	11	11	228	0|0	10	0	10	999
Chr14	42217976	42217976	C	T	0|0	11	0	11	999	1|1	0	10	10	216
Chr14	42225557	42225557	C	T	0|0	11	0	11	999	1|1	0	14	14	228
Chr14	42228836	42228836	C	T	0|0	15	0	15	999	1|1	0	10	10	210
Chr14	42236693	42236693	G	A	0|0	12	0	12	999	1|1	0	10	10	228
Chr14	42245136	42245136	C	T	1|1	0	12	12	228	0|0	10	0	10	999
Chr14	42248616	42248616	G	A	1|1	0	15	15	119	0|0	13	0	13	999
Chr14	42248707	42248707	C	T	1|1	0	13	13	202	0|0	14	0	14	999
Chr14	42249202	42249202	C	T	0|0	11	0	11	999	1|1	0	10	10	226
Chr14	42252875	42252875	T	A	1|1	0	10	10	228	0|0	11	0	11	999
Chr14	42255479	42255479	G	A	1|1	0	11	11	228	0|0	11	0	11	999
Chr14	42255517	42255517	G	A	0|0	11	0	11	999	1|1	0	10	10	228
Chr14	42257935	42257935	C	T	1|1	0	10	10	228	0|0	11	0	11	999
Chr14	42263906	42263906	C	T	0|0	12	0	12	999	1|1	0	13	13	228
Chr14	42275202	42275202	T	C	1|1	0	10	10	228	0|0	13	0	13	999
Chr14	42275467	42275467	G	A	1|1	0	10	10	227	0|0	10	0	10	999
Chr14	42290776	42290776	A	T	1|1	0	13	13	228	0|0	11	0	11	999
Chr14	42298797	42298797	T	C	0|0	13	0	13	999	1|1	0	14	14	228
Chr14	42298880	42298880	G	T	0|0	16	0	16	999	1|1	0	11	11	228
Chr14	42298961	42298961	G	A	0|0	14	0	14	999	1|1	0	12	12	228
Chr14	42307952	42307952	G	A	0|0	13	0	13	999	1|1	0	10	10	228
Chr14	42307972	42307972	A	G	0|0	13	0	13	999	1|1	0	13	13	228
Chr14	42313330	42313330	C	T	0|0	11	0	11	999	1|1	0	10	10	213
Chr14	42318155	42318155	A	G	0|0	11	0	11	999	1|1	0	10	10	228
Chr14	42318859	42318859	C	A	0|0	10	0	10	999	1|1	0	11	11	228
Chr14	42319722	42319722	T	A	0|0	10	0	10	999	1|1	0	10	10	228
Chr14	42322925	42322925	C	T	0|0	11	0	11	999	1|1	0	10	10	210
Chr14	42322974	42322974	G	A	0|0	16	0	16	999	1|1	0	11	11	210
Chr14	42323026	42323026	T	A	0|0	14	0	14	999	1|1	0	10	10	184
Chr14	42326663	42326663	G	T	1|1	0	10	10	228	0|0	11	0	11	999
Chr14	42326873	42326873	C	T	0|0	13	0	13	999	1|1	0	11	11	221
Chr14	42328883	42328883	C	A	0|0	11	0	11	141	1|1	4	8	12	110
Chr14	42333517	42333517	T	C	0|0	13	0	13	999	1|1	0	11	11	161
Chr14	42333606	42333606	T	C	0|0	13	0	13	999	1|1	0	11	11	164
Chr14	42333608	42333608	G	T	0|0	14	0	14	999	1|1	0	11	11	172
Chr14	42335740	42335740	G	T	0|0	13	0	13	999	1|1	0	17	17	228
Chr14	42336821	42336821	T	C	0|0	15	0	15	999	1|1	0	11	11	228
Chr14	42336837	42336837	C	T	0|0	13	0	13	999	1|1	0	10	10	215
Chr14	42338948	42338948	T	C	0|0	12	0	12	999	1|1	0	10	10	224
Chr14	42339318	42339318	C	T	0|0	11	0	11	999	1|1	0	16	16	228
Chr14	42342241	42342241	A	G	0|0	13	0	13	999	1|1	0	10	10	228
Chr14	42344578	42344578	C	T	0|0	11	0	11	999	1|1	0	10	10	198
Chr14	42346089	42346089	T	C	0|0	10	0	10	999	1|1	0	11	11	228
Chr14	42346211	42346211	T	G	0|0	15	0	15	999	1|1	0	10	10	218
Chr14	42365791	42365791	T	C	0|0	15	0	15	999	1|1	0	12	12	228
Chr14	42375407	42375407	G	A	0|0	11	0	11	999	1|1	0	10	10	195
Chr14	42375498	42375498	G	A	0|0	11	0	11	999	1|1	0	11	11	223
Chr14	42375603	42375603	C	T	1|1	0	11	11	219	0|0	10	0	10	999
Chr14	42377984	42377984	A	T	1|1	0	11	11	228	0|0	11	0	11	999
Chr14	42378155	42378155	T	C	0|0	11	0	11	999	1|1	0	10	10	218
Chr14	42378262	42378262	G	A	0|0	13	0	13	999	1|1	0	15	15	228
Chr14	42378322	42378322	C	T	1|1	0	13	13	228	0|0	14	0	14	999
Chr14	42378375	42378375	C	T	1|1	0	16	16	228	0|0	10	0	10	999
Chr14	42378435	42378435	C	T	1|1	0	14	14	228	0|0	12	0	12	999
Chr14	42378516	42378516	T	C	0|0	12	0	12	999	1|1	0	13	13	228
Chr14	42378730	42378730	G	A	1|1	0	14	14	228	0|0	10	0	10	999
Chr14	42378736	42378736	A	G	1|1	0	14	14	228	0|0	10	0	10	999
Chr14	42384822	42384822	C	T	0|0	10	0	10	999	1|1	0	13	13	228
Chr14	42392183	42392183	T	C	0|0	10	0	10	999	1|1	0	10	10	216
Chr14	42392191	42392191	G	A	1|1	0	12	12	228	0|0	10	0	10	999
Chr14	42393511	42393511	C	T	0|0	14	0	14	999	1|1	0	12	12	228
Chr14	42393546	42393546	G	T	1|1	0	14	14	228	0|0	12	0	12	999
Chr14	42393584	42393584	A	T	0|0	13	0	13	999	1|1	0	11	11	227
Chr14	42394637	42394637	G	A	0|0	14	0	14	999	1|1	0	11	11	156
Chr14	42394641	42394641	A	T	0|0	15	0	15	999	1|1	0	11	11	156
Chr14	42394681	42394681	G	A	0|0	16	0	16	999	1|1	0	14	14	211
Chr14	42394835	42394835	G	A	0|0	12	0	12	999	1|1	0	10	10	157
Chr14	42396368	42396368	C	T	0|0	11	0	11	999	1|1	0	11	11	149
Chr14	42396519	42396519	G	A	0|0	11	0	11	999	1|1	0	13	13	228
Chr14	42396540	42396540	T	A	0|0	12	0	12	999	1|1	0	12	12	228
Chr14	42396667	42396667	G	A	0|0	11	0	11	999	1|1	0	10	10	107
Chr14	42396721	42396721	A	G	0|0	12	0	12	999	1|1	0	11	11	124
Chr14	42397208	42397208	G	T	1|1	0	11	11	228	0|0	10	0	10	999
Chr14	42397268	42397268	G	A	0|0	11	0	11	999	1|1	0	11	11	225
Chr14	42402228	42402228	C	T	0|0	11	0	11	999	1|1	0	10	10	228
Chr14	42402247	42402247	T	A	1|1	0	12	12	228	0|0	10	0	10	999
Chr14	42402256	42402256	C	T	1|1	0	12	12	228	0|0	11	0	11	999
Chr14	42402726	42402726	C	T	0|0	10	0	10	999	1|1	0	10	10	187
Chr14	42402927	42402927	A	G	0|0	11	0	11	999	1|1	0	11	11	228
Chr14	42404325	42404325	G	A	0|0	11	0	11	999	1|1	0	14	14	228
Chr14	42405458	42405458	G	A	0|0	11	0	11	999	1|1	0	11	11	228
Chr14	42406710	42406710	T	C	0|0	10	0	10	999	1|1	0	13	13	228
Chr14	42407973	42407973	G	A	1|1	0	11	11	228	0|0	10	0	10	999
Chr14	42409210	42409210	T	C	0|0	12	0	12	999	1|1	0	12	12	194
Chr14	42411709	42411709	G	A	0|0	16	0	16	999	1|1	0	14	14	228
Chr14	42412015	42412015	G	T	1|1	0	15	15	228	0|0	14	0	14	999
Chr14	42412043	42412043	C	T	0|0	13	0	13	999	1|1	0	12	12	228
Chr14	42412231	42412231	A	G	0|0	12	0	12	999	1|1	0	12	12	228
Chr14	42412451	42412451	G	A	0|0	13	0	13	999	1|1	0	11	11	228
Chr14	42412491	42412491	A	G	0|0	13	0	13	999	1|1	0	10	10	226
Chr14	42414958	42414958	A	G	0|0	11	0	11	999	1|1	0	11	11	228
Chr14	42415000	42415000	G	A	1|1	0	12	12	228	0|0	12	0	12	999
Chr14	42416463	42416463	C	T	0|0	10	0	10	999	1|1	0	11	11	202
Chr14	42418243	42418243	T	C	0|0	13	0	13	999	1|1	0	10	10	200
Chr14	42419412	42419412	G	A	0|0	11	0	11	999	1|1	0	11	11	185
Chr14	42419415	42419415	T	A	0|0	11	0	11	999	1|1	0	12	12	204
Chr14	42419421	42419421	G	A	0|0	11	0	11	999	1|1	0	12	12	201
Chr14	42420335	42420335	G	A	1|1	0	14	14	228	0|0	10	0	10	999
Chr14	42420893	42420893	T	C	1|1	0	14	14	228	0|0	12	0	12	999
Chr14	42431365	42431365	G	T	1|1	0	10	10	182	0|0	11	0	11	999
Chr14	42434846	42434846	T	C	1|1	0	10	10	209	0|0	11	0	11	999
Chr14	42435780	42435780	A	C	1|1	0	15	15	228	0|0	12	0	12	999
Chr14	42475037	42475037	A	T	1|1	0	10	10	181	0|0	10	0	10	999
Chr14	42496692	42496692	A	T	0|0	13	0	13	999	1|1	0	10	10	225
Chr14	42509322	42509322	G	A	0|0	12	0	12	999	1|1	0	10	10	222
Chr14	42509645	42509645	T	C	0|0	14	0	14	999	1|1	0	15	15	228
Chr14	42509814	42509814	T	G	0|0	11	0	11	999	1|1	0	12	12	228
Chr14	42512285	42512285	G	A	0|0	17	0	17	999	1|1	0	13	13	146
Chr14	42512306	42512306	T	C	0|0	13	0	13	999	1|1	0	13	13	126
Chr14	42513095	42513095	T	C	0|0	11	0	11	999	1|1	2	12	14	158
Chr14	42513108	42513108	C	T	0|0	12	0	12	999	1|1	2	12	14	163
Chr14	42513213	42513213	C	A	0|0	11	0	11	999	1|1	0	10	10	195
Chr14	42513362	42513362	C	G	0|0	11	0	11	999	1|1	0	12	12	228
Chr14	42513730	42513730	A	G	0|0	14	0	14	999	1|1	0	10	10	179
Chr14	42514284	42514284	T	C	0|0	11	0	11	999	1|1	0	11	11	228
Chr14	42514484	42514484	G	T	0|0	13	0	13	999	1|1	0	10	10	211
Chr14	42514583	42514583	G	T	0|0	12	0	12	999	1|1	0	10	10	225
Chr14	42514616	42514616	G	A	0|0	12	0	12	999	1|1	0	13	13	228
Chr14	42515168	42515168	T	G	0|0	11	0	11	999	1|1	0	11	11	228
Chr14	42522189	42522189	G	C	0|0	12	0	12	999	1|1	0	12	12	228
Chr14	42522429	42522429	C	G	0|0	11	0	11	999	1|1	0	10	10	226
Chr14	42523337	42523337	A	G	0|0	11	0	11	999	1|1	0	11	11	228
Chr14	42525734	42525734	C	T	0|0	14	0	14	999	1|1	0	11	11	228
Chr14	42525933	42525933	C	T	0|0	14	0	14	999	1|1	0	14	14	228
Chr14	42525940	42525940	T	C	0|0	14	0	14	999	1|1	0	14	14	228
Chr14	42526021	42526021	T	C	0|0	14	0	14	999	1|1	0	13	13	228
Chr14	42526377	42526377	A	G	0|0	13	0	13	999	1|1	0	15	15	228
Chr14	42526427	42526427	G	C	0|0	11	0	11	999	1|1	0	13	13	228
Chr14	42526438	42526438	C	T	0|0	14	0	14	999	1|1	0	12	12	224
Chr14	42526569	42526569	A	G	0|0	13	0	13	999	1|1	0	15	15	228
Chr14	42526759	42526759	T	C	0|0	10	0	10	999	1|1	0	11	11	228
Chr14	42527164	42527164	G	A	0|0	15	0	15	999	1|1	0	14	14	228
Chr14	42527437	42527437	C	T	0|0	12	0	12	999	1|1	0	16	16	228
Chr14	42527439	42527439	A	G	0|0	12	0	12	999	1|1	0	16	16	228
Chr14	42527524	42527524	C	T	0|0	10	0	10	999	1|1	0	16	16	228
Chr14	42528847	42528847	G	A	0|0	12	0	12	999	1|1	0	15	15	205
Chr14	42528883	42528883	T	C	0|0	11	0	11	999	1|1	0	13	13	178
Chr14	42528897	42528897	A	G	0|0	14	0	14	999	1|1	0	15	15	211
Chr14	42532195	42532195	A	G	0|0	11	0	11	999	1|1	0	10	10	223
Chr14	42532207	42532207	T	C	0|0	14	0	14	999	1|1	0	10	10	228
Chr14	42533845	42533845	G	A	0|0	10	0	10	999	1|1	0	10	10	215
Chr14	42534606	42534606	T	G	0|0	10	0	10	999	1|1	0	11	11	193
Chr14	42536814	42536814	C	T	0|0	12	0	12	999	1|1	0	12	12	228
Chr14	42537932	42537932	C	A	0|0	12	0	12	999	1|1	0	12	12	227
Chr14	42537959	42537959	G	A	0|0	13	0	13	999	1|1	0	10	10	217
Chr14	42538433	42538433	C	T	0|0	12	0	12	999	1|1	0	11	11	216
Chr14	42538967	42538967	T	C	0|0	13	0	13	999	1|1	0	18	18	228
Chr14	42587040	42587040	C	A	0|0	11	0	11	999	1|1	0	10	10	168
Chr14	42587126	42587126	A	G	0|0	11	0	11	999	1|1	0	10	10	140
Chr14	42587131	42587131	T	A	0|0	11	0	11	999	1|1	0	12	12	174
Chr14	42587207	42587207	A	G	0|0	15	0	15	999	1|1	0	15	15	228
Chr14	42588923	42588923	T	C	0|0	10	0	10	999	1|1	0	10	10	157
Chr14	42589137	42589137	T	G	0|0	10	0	10	999	1|1	0	11	11	227
Chr14	42590653	42590653	A	G	0|0	10	0	10	999	1|1	0	11	11	204
Chr14	42594221	42594221	A	T	0|0	12	0	12	999	1|1	0	10	10	110
Chr14	42594231	42594231	A	T	0|0	13	0	13	999	1|1	0	10	10	120
Chr14	42594282	42594282	G	A	0|0	13	0	13	999	1|1	0	12	12	188
Chr14	42594388	42594388	T	G	0|0	12	0	12	999	1|1	0	12	12	228
Chr14	42596111	42596111	A	T	0|0	10	0	10	999	1|1	0	10	10	181
Chr14	42596114	42596114	C	T	0|0	10	0	10	999	1|1	0	10	10	188
Chr14	42596270	42596270	C	A	0|0	11	0	11	999	1|1	0	11	11	103
Chr14	42596274	42596274	C	T	0|0	10	0	10	999	1|1	0	11	11	103
Chr14	42596285	42596285	G	A	0|0	11	0	11	999	1|1	0	11	11	109
Chr14	42601361	42601361	A	G	0|0	11	0	11	999	1|1	0	10	10	179
Chr14	42606248	42606248	A	G	0|0	12	0	12	999	1|1	0	19	19	228
Chr14	42606293	42606293	C	G	0|0	10	0	10	999	1|1	0	14	14	228
Chr14	42606399	42606399	C	T	0|0	13	0	13	999	1|1	0	11	11	181
Chr14	42606483	42606483	T	C	0|0	10	0	10	999	1|1	0	10	10	191
Chr14	42606506	42606506	G	A	0|0	11	0	11	999	1|1	0	12	12	228
Chr14	42611536	42611536	A	C	0|0	10	0	10	999	1|1	0	11	11	202
Chr14	42612408	42612408	G	T	0|0	10	0	10	999	1|1	0	14	14	228
Chr14	42612513	42612513	G	A	0|0	11	0	11	999	1|1	0	10	10	140
Chr14	42612519	42612519	T	C	0|0	11	0	11	999	1|1	0	11	11	180
Chr14	42612554	42612554	T	C	0|0	10	0	10	999	1|1	0	10	10	164
Chr14	42612608	42612608	C	G	0|0	10	0	10	999	1|1	0	12	12	214
Chr14	42618496	42618496	C	T	1|1	0	10	10	228	0|0	14	0	14	999
Chr14	42621280	42621280	C	T	1|1	0	10	10	228	0|0	10	0	10	999
Chr14	42639449	42639449	C	T	1|1	0	12	12	228	0|0	11	0	11	999
Chr14	42639731	42639731	C	T	1|1	0	11	11	227	0|0	11	0	11	999
Chr14	42640066	42640066	T	C	1|1	0	10	10	197	0|0	12	0	12	999
Chr14	42641068	42641068	T	G	1|1	0	13	13	228	0|0	15	0	15	999
Chr14	42641176	42641176	C	T	1|1	0	12	12	228	0|0	12	0	12	999
Chr14	42641303	42641303	T	C	1|1	0	11	11	228	0|0	10	0	10	999
Chr14	42641313	42641313	C	T	1|1	0	12	12	228	0|0	11	0	11	999
Chr14	42642532	42642532	G	A	1|1	0	17	17	228	0|0	12	0	12	999
Chr14	42645914	42645914	A	T	1|1	0	13	13	228	0|0	10	0	10	999
Chr14	42648886	42648886	C	T	1|1	0	10	10	200	0|0	12	0	12	999
Chr14	42650136	42650136	G	A	1|1	0	10	10	198	0|0	11	0	11	999
Chr14	42650921	42650921	G	A	1|1	0	10	10	155	0|0	10	0	10	999
Chr14	42651088	42651088	G	A	1|1	0	11	11	161	0|0	11	0	11	999
Chr14	42651270	42651270	T	C	1|1	0	10	10	205	0|0	15	0	15	999
Chr14	42651297	42651297	C	T	1|1	0	12	12	224	0|0	13	0	13	999
Chr14	42655224	42655224	A	G	1|1	0	11	11	203	0|0	10	0	10	999
Chr14	42658814	42658814	T	C	1|1	0	15	15	228	0|0	11	0	11	999
Chr14	42659085	42659085	G	T	1|1	0	10	10	185	0|0	13	0	13	999
Chr14	42673410	42673410	T	A	1|1	4	8	12	98	0|0	10	0	10	136
Chr14	42673464	42673464	A	G	1|1	4	7	11	68	0|0	10	0	10	999
Chr14	42683325	42683325	A	G	1|1	0	13	13	228	0|0	12	0	12	999
Chr14	42683684	42683684	A	G	1|1	0	12	12	228	0|0	16	0	16	999
Chr14	42685370	42685370	A	G	1|1	0	15	15	212	0|0	12	0	12	999
Chr14	42685371	42685371	T	C	1|1	0	15	15	212	0|0	12	0	12	999
Chr14	42685384	42685384	C	T	1|1	0	13	13	202	0|0	16	0	16	999
Chr14	42697661	42697661	G	T	1|1	0	10	10	198	0|0	15	0	15	999
Chr14	42698627	42698627	A	T	1|1	0	14	14	228	0|0	11	0	11	999
Chr14	42705303	42705303	T	C	1|1	0	11	11	221	0|0	12	0	12	999
Chr14	42709906	42709906	G	A	1|1	0	12	12	228	0|0	12	0	12	999
Chr14	42800691	42800691	C	T	1|1	1	13	14	228	0|0	11	0	11	999
Chr14	42814990	42814990	G	A	1|1	0	10	10	226	0|0	10	0	10	999
Chr14	42816961	42816961	A	T	1|1	0	11	11	228	0|0	12	0	12	999
Chr14	42817201	42817201	G	A	1|1	0	10	10	228	0|0	11	0	11	999
Chr14	42817446	42817446	C	A	1|1	0	15	15	228	0|0	12	0	12	999
Chr14	42819237	42819237	A	G	1|1	0	13	13	228	0|0	10	0	10	999
Chr14	42821004	42821004	T	A	1|1	0	10	10	164	0|0	11	0	11	999
Chr14	42821044	42821044	A	T	1|1	0	13	13	228	0|0	10	0	10	999
Chr14	42821334	42821334	G	A	1|1	0	10	10	226	0|0	11	0	11	999
Chr14	42821535	42821535	T	C	1|1	0	15	15	228	0|0	16	0	16	999
Chr14	42821668	42821668	A	G	1|1	0	13	13	228	0|0	12	0	12	999
Chr14	42821808	42821808	C	T	1|1	0	16	16	228	0|0	16	0	16	999
Chr14	42823525	42823525	C	T	1|1	0	10	10	228	0|0	13	0	13	999
Chr14	42823713	42823713	T	C	1|1	0	10	10	173	0|0	15	0	15	999
Chr14	42826780	42826780	T	C	1|1	0	13	13	228	0|0	13	0	13	999
Chr14	42826864	42826864	T	C	1|1	0	10	10	228	0|0	13	0	13	999
Chr14	42827025	42827025	T	G	1|1	0	10	10	217	0|0	12	0	12	999
Chr14	42827044	42827044	A	G	1|1	0	10	10	213	0|0	11	0	11	999
Chr14	42827186	42827186	A	C	1|1	0	11	11	219	0|0	15	0	15	999
Chr14	42835682	42835682	T	G	1|1	0	10	10	200	0|0	15	0	15	999
Chr14	42835851	42835851	T	C	1|1	0	10	10	226	0|0	12	0	12	999
Chr14	42836986	42836986	C	T	1|1	0	11	11	228	0|0	11	0	11	999
Chr14	42837042	42837042	C	T	1|1	0	12	12	228	0|0	11	0	11	999
Chr14	42837654	42837654	C	A	1|1	0	11	11	228	0|0	10	0	10	999
Chr14	42838685	42838685	T	G	1|1	0	13	13	228	0|0	12	0	12	999
Chr14	42838698	42838698	A	G	1|1	0	12	12	228	0|0	13	0	13	999
Chr14	42849757	42849757	A	C	1|1	0	16	16	228	0|0	10	0	10	999
Chr14	42850571	42850571	C	T	1|1	0	12	12	228	0|0	11	0	11	999
Chr14	42850592	42850592	C	T	1|1	0	13	13	228	0|0	11	0	11	999
Chr14	42851838	42851838	C	T	1|1	0	11	11	228	0|0	11	0	11	999
Chr14	42861366	42861366	T	C	1|1	0	12	12	228	0|0	10	0	10	999
Chr14	42869180	42869180	G	A	1|1	1	11	12	221	0|0	12	0	12	999
Chr14	42870298	42870298	C	T	1|1	0	11	11	228	0|0	11	0	11	999
Chr14	42873689	42873689	G	A	1|1	0	10	10	227	0|0	10	0	10	999
Chr14	42873866	42873866	A	G	1|1	0	10	10	228	0|0	10	0	10	999
Chr14	42874679	42874679	A	G	1|1	0	12	12	158	0|0	11	0	11	999
Chr14	42874702	42874702	A	T	1|1	0	12	12	121	0|0	12	0	12	999
Chr14	42874720	42874720	T	C	1|1	0	12	12	121	0|0	13	0	13	999
Chr14	42874737	42874737	C	T	1|1	0	11	11	111	0|0	12	0	12	999
Chr14	42875347	42875347	T	G	1|1	0	10	10	224	0|0	10	0	10	999
Chr14	42875617	42875617	G	T	1|1	0	10	10	206	0|0	10	0	10	999
Chr14	42884038	42884038	A	G	1|1	0	11	11	228	0|0	17	0	17	999
Chr14	42884039	42884039	T	C	1|1	0	11	11	228	0|0	17	0	17	999
Chr14	42886641	42886641	C	T	1|1	1	10	11	219	0|0	11	0	11	999
Chr14	42887213	42887213	T	C	1|1	0	12	12	228	0|0	10	0	10	999
Chr14	42887474	42887474	A	G	1|1	0	12	12	228	0|0	10	0	10	999
Chr14	42889480	42889480	A	G	1|1	0	10	10	226	0|0	11	0	11	999
Chr14	42892043	42892043	A	G	1|1	0	10	10	213	0|0	10	0	10	999
Chr14	42897857	42897857	A	G	1|1	1	11	12	186	0|0	11	0	11	999
Chr14	42897963	42897963	T	A	1|1	0	11	11	210	0|0	10	0	10	999
Chr14	42902165	42902165	C	T	1|1	0	14	14	228	0|0	13	0	13	999
Chr14	42903307	42903307	G	A	1|1	0	11	11	228	0|0	11	0	11	999
Chr14	42906938	42906938	T	C	1|1	0	11	11	228	0|0	14	0	14	999
Chr14	42912614	42912614	A	G	1|1	0	10	10	228	0|0	13	0	13	999
Chr14	42938042	42938042	T	C	1|1	0	18	18	228	0|0	16	0	16	999
Chr14	42938062	42938062	A	G	1|1	0	21	21	228	0|0	16	0	16	999
Chr14	42944910	42944910	C	G	1|1	0	10	10	226	0|0	10	0	10	999
Chr14	42961537	42961537	C	T	0|0	15	0	15	999	1|1	0	10	10	228
Chr14	42990506	42990506	T	A	1|1	0	10	10	228	0|0	12	0	12	999
Chr14	42995907	42995907	A	G	1|1	0	10	10	81	0|0	10	0	10	999
Chr14	42995928	42995928	C	T	1|1	0	10	10	114	0|0	11	0	11	999
Chr14	42997698	42997698	G	A	1|1	0	10	10	171	0|0	10	0	10	999
Chr14	42997999	42997999	T	C	1|1	0	10	10	151	0|0	13	0	13	999
Chr14	42998039	42998039	G	A	1|1	0	12	12	147	0|0	12	0	12	999
Chr14	42998054	42998054	G	A	1|1	0	12	12	133	0|0	14	0	14	999
Chr14	43001537	43001537	G	C	1|1	0	12	12	228	0|0	12	0	12	999
Chr14	43005222	43005222	G	T	1|1	0	17	17	228	0|0	13	0	13	999
Chr14	43005275	43005275	C	T	1|1	0	16	16	228	0|0	11	0	11	999
Chr14	43013248	43013248	C	T	1|1	0	10	10	189	0|0	12	0	12	999
Chr14	43017932	43017932	C	T	1|1	0	13	13	228	0|0	10	0	10	999
Chr14	43021012	43021012	G	A	1|1	0	11	11	177	0|0	11	0	11	999
Chr14	43024632	43024632	A	G	1|1	0	11	11	228	0|0	18	0	18	999
Chr14	43025142	43025142	A	G	1|1	0	12	12	201	0|0	11	0	11	999
Chr14	43025544	43025544	A	G	1|1	0	13	13	228	0|0	11	0	11	999
Chr14	43025779	43025779	G	T	0|0	14	0	14	999	1|1	2	13	15	228
Chr14	43025803	43025803	G	A	1|1	1	12	13	228	0|0	14	0	14	999
Chr14	43033691	43033691	C	T	1|1	0	12	12	228	0|0	10	0	10	999
Chr14	43038264	43038264	A	G	1|1	0	11	11	228	0|0	11	0	11	999
Chr14	43040165	43040165	T	G	1|1	0	10	10	226	0|0	10	0	10	999
Chr14	43071282	43071282	T	C	1|1	0	15	15	228	0|0	10	0	10	999
Chr14	43073555	43073555	G	C	1|1	0	10	10	228	0|0	13	0	13	999
Chr14	43079817	43079817	C	T	1|1	0	10	10	152	0|0	11	0	11	999
Chr14	43079997	43079997	C	T	1|1	0	15	15	228	0|0	10	0	10	999
Chr14	43080023	43080023	C	T	1|1	0	14	14	228	0|0	12	0	12	999
Chr14	43106317	43106317	C	T	1|1	0	11	11	228	0|0	10	0	10	999
Chr14	43106396	43106396	C	T	1|1	0	11	11	176	0|0	15	0	15	999
Chr14	43106425	43106425	T	C	1|1	0	10	10	161	0|0	13	0	13	999
Chr14	43107026	43107026	T	C	1|1	0	11	11	228	0|0	10	0	10	999
Chr14	43107378	43107378	A	G	1|1	0	11	11	126	0|0	11	0	11	999
Chr14	43109406	43109406	G	A	1|1	0	10	10	218	0|0	11	0	11	999
Chr14	43109624	43109624	C	T	1|1	0	10	10	156	0|0	12	0	12	999
Chr14	43124003	43124003	G	A	1|1	0	10	10	200	0|0	13	0	13	999
Chr14	43127934	43127934	G	A	1|1	1	9	10	178	0|0	21	0	21	999
Chr14	43129662	43129662	T	A	1|1	0	10	10	228	0|0	10	0	10	999
Chr14	43130893	43130893	T	C	1|1	0	13	13	228	0|0	14	0	14	999
Chr14	43131715	43131715	G	T	1|1	0	10	10	196	0|0	14	0	14	999
Chr14	43131789	43131789	C	A	1|1	0	16	16	228	0|0	11	0	11	999
Chr14	43134168	43134168	G	A	1|1	2	10	12	76	0|0	10	0	10	999
Chr14	43136735	43136735	C	G	1|1	2	9	11	164	0|0	10	0	10	999
Chr14	43138627	43138627	C	T	1|1	0	11	11	192	0|0	12	0	12	999
Chr14	43139277	43139277	G	A	1|1	0	13	13	223	0|0	10	0	10	999
Chr14	43139283	43139283	T	G	1|1	0	13	13	228	0|0	10	0	10	999
Chr14	43140142	43140142	G	A	1|1	0	11	11	228	0|0	10	0	10	999
Chr14	43163925	43163925	G	A	0|0	11	0	11	999	1|1	0	11	11	228
Chr14	43552640	43552640	A	C	1|1	0	15	15	209	0|0	10	0	10	999
Chr14	43552644	43552644	A	G	1|1	0	14	14	202	0|0	11	0	11	999
Chr14	43552661	43552661	T	A	1|1	0	12	12	166	0|0	10	0	10	999
Chr14	43553501	43553501	G	A	1|1	0	11	11	216	0|0	11	0	11	999
Chr14	43553535	43553535	C	A	1|1	0	12	12	212	0|0	11	0	11	999
Chr14	43560461	43560461	T	G	1|1	0	10	10	226	0|0	11	0	11	999
Chr14	43565040	43565040	A	G	1|1	0	11	11	149	0|0	13	0	13	999
Chr14	43565051	43565051	G	A	0|0	10	0	10	999	1|1	0	14	14	228
Chr14	43572035	43572035	T	C	1|1	0	11	11	228	0|0	10	0	10	999
Chr14	43572057	43572057	A	C	1|1	0	13	13	228	0|0	10	0	10	999
Chr14	43572161	43572161	A	G	1|1	0	10	10	155	0|0	10	0	10	999
Chr14	43572284	43572284	T	C	1|1	0	14	14	228	0|0	10	0	10	999
Chr14	43572439	43572439	T	C	1|1	0	12	12	228	0|0	12	0	12	999
Chr14	43572517	43572517	C	T	1|1	0	10	10	207	0|0	10	0	10	999
Chr14	43572591	43572591	C	A	1|1	0	10	10	192	0|0	11	0	11	999
Chr14	43572669	43572669	A	G	1|1	0	12	12	113	0|0	11	0	11	999
Chr14	43572694	43572694	A	G	1|1	0	10	10	74	0|0	11	0	11	999
Chr14	43575403	43575403	T	C	1|1	0	13	13	228	0|0	11	0	11	999
Chr14	43576115	43576115	G	T	1|1	0	12	12	111	0|0	11	0	11	999
Chr14	43593981	43593981	T	C	1|1	0	10	10	81	0|0	11	0	11	999
Chr14	43593983	43593983	G	A	1|1	0	10	10	81	0|0	11	0	11	999
Chr14	43604413	43604413	G	A	1|1	0	10	10	228	0|0	10	0	10	999
Chr14	43610711	43610711	T	A	1|1	0	11	11	228	0|0	10	0	10	999
Chr14	43610758	43610758	T	G	1|1	0	10	10	228	0|0	12	0	12	999
Chr14	43611892	43611892	T	G	1|1	0	12	12	228	0|0	10	0	10	999
Chr14	43621016	43621016	G	A	1|1	0	12	12	228	0|0	16	0	16	999
Chr14	43655587	43655587	A	G	1|1	0	13	13	228	0|0	13	0	13	999
Chr14	43655852	43655852	G	A	1|1	0	11	11	207	0|0	10	0	10	999
Chr14	43661510	43661510	T	C	1|1	0	13	13	228	0|0	11	0	11	999
Chr14	43665269	43665269	T	C	1|1	0	13	13	228	0|0	11	0	11	999
Chr14	43736714	43736714	G	A	1|1	0	11	11	203	0|0	10	0	10	999
Chr14	43759367	43759367	A	G	1|1	0	10	10	172	0|0	12	0	12	999
Chr14	43760560	43760560	T	A	1|1	0	11	11	170	0|0	10	0	10	999
Chr14	43760566	43760566	G	A	1|1	0	10	10	140	0|0	10	0	10	999
Chr14	43760574	43760574	C	A	1|1	0	10	10	142	0|0	10	0	10	999
Chr14	43762770	43762770	T	C	1|1	0	13	13	168	0|0	11	0	11	999
Chr14	43762951	43762951	C	T	1|1	0	10	10	151	0|0	10	0	10	999
Chr14	43777727	43777727	T	A	1|1	0	12	12	228	0|0	10	0	10	999
Chr14	43783038	43783038	A	G	1|1	0	10	10	228	0|0	12	0	12	999
Chr14	43790111	43790111	C	T	1|1	0	13	13	228	0|0	14	0	14	999
Chr14	43790308	43790308	A	G	1|1	0	12	12	228	0|0	11	0	11	999
Chr14	43790368	43790368	A	G	1|1	0	10	10	205	0|0	10	0	10	999
Chr14	43836321	43836321	A	G	1|1	0	13	13	228	0|0	11	0	11	999
Chr14	43899282	43899282	T	C	1|1	0	16	16	227	0|0	15	0	15	999
Chr14	43921678	43921678	A	G	1|1	0	13	13	228	0|0	12	0	12	999
Chr14	43925787	43925787	T	A	1|1	0	13	13	228	0|0	10	0	10	999
Chr14	43925990	43925990	C	G	1|1	0	13	13	228	0|0	10	0	10	999
Chr14	43949890	43949890	G	A	1|1	0	13	13	204	0|0	10	0	10	999
Chr14	43949916	43949916	C	T	1|1	0	10	10	151	0|0	10	0	10	999
Chr14	43950198	43950198	A	G	1|1	0	11	11	123	0|0	13	0	13	999
Chr14	43950200	43950200	G	T	1|1	1	11	12	92	0|0	13	0	13	999
Chr14	43951761	43951761	T	C	1|1	0	11	11	228	0|0	13	0	13	999
Chr14	43952586	43952586	A	T	1|1	0	11	11	228	0|0	11	0	11	999
Chr14	43954323	43954323	A	G	1|1	0	13	13	227	0|0	11	0	11	999
Chr14	43955079	43955079	G	A	1|1	0	14	14	228	0|0	11	0	11	999
Chr14	43955259	43955259	C	A	1|1	0	15	15	228	0|0	12	0	12	999
Chr14	43955279	43955279	C	T	1|1	0	12	12	228	0|0	11	0	11	999
Chr14	43955313	43955313	G	A	1|1	0	14	14	228	0|0	10	0	10	999
Chr14	43955414	43955414	A	T	1|1	0	14	14	228	0|0	11	0	11	999
Chr14	43956266	43956266	C	A	1|1	0	11	11	188	0|0	12	0	12	999
Chr14	43961146	43961146	T	C	1|1	0	10	10	81	0|0	10	0	10	999
Chr14	43961414	43961414	A	T	1|1	0	10	10	195	0|0	12	0	12	999
Chr14	43963066	43963066	G	A	1|1	0	10	10	220	0|0	11	0	11	999
Chr14	43968347	43968347	C	A	1|1	0	11	11	228	0|0	11	0	11	999
Chr14	43979047	43979047	C	G	1|1	0	12	12	228	0|0	16	0	16	999
Chr14	43989569	43989569	T	A	1|1	0	11	11	187	0|0	11	0	11	999
Chr14	43989843	43989843	A	G	1|1	0	14	14	228	0|0	10	0	10	999
Chr14	43992376	43992376	G	A	1|1	0	12	12	228	0|0	12	0	12	999
Chr14	43992418	43992418	A	G	1|1	0	10	10	228	0|0	12	0	12	999
Chr14	43992511	43992511	A	G	1|1	0	10	10	220	0|0	11	0	11	999
Chr14	43993429	43993429	G	A	1|1	0	11	11	160	0|0	13	0	13	999
Chr14	43993848	43993848	A	G	1|1	0	12	12	228	0|0	11	0	11	999
Chr14	43994867	43994867	G	A	1|1	0	11	11	228	0|0	16	0	16	999
Chr14	44000106	44000106	A	G	1|1	0	13	13	228	0|0	10	0	10	999
Chr14	44005070	44005070	C	T	1|1	0	12	12	228	0|0	10	0	10	999
Chr14	44005181	44005181	C	T	1|1	0	10	10	198	0|0	12	0	12	999
Chr14	44005297	44005297	G	A	1|1	0	10	10	126	0|0	10	0	10	999
Chr14	44005316	44005316	A	G	1|1	0	11	11	179	0|0	11	0	11	999
Chr14	44005367	44005367	C	G	1|1	0	12	12	209	0|0	12	0	12	999
Chr14	44008002	44008002	G	A	1|1	0	10	10	200	0|0	10	0	10	999
Chr14	44008024	44008024	T	C	1|1	0	14	14	228	0|0	12	0	12	999
Chr14	44017647	44017647	G	A	1|1	0	11	11	206	0|0	14	0	14	999
Chr14	44019506	44019506	T	C	1|1	0	12	12	228	0|0	11	0	11	999
Chr14	44019518	44019518	G	A	1|1	0	12	12	228	0|0	12	0	12	999
Chr14	44019639	44019639	C	T	1|1	0	14	14	228	0|0	13	0	13	999
Chr14	44022031	44022031	C	A	1|1	0	13	13	228	0|0	11	0	11	999
Chr14	44022774	44022774	C	T	1|1	0	11	11	214	0|0	10	0	10	999
Chr14	44022781	44022781	A	G	1|1	0	11	11	220	0|0	11	0	11	999
Chr14	44023826	44023826	A	C	1|1	0	10	10	202	0|0	13	0	13	999
Chr14	44024651	44024651	T	C	1|1	0	11	11	228	0|0	12	0	12	999
Chr14	44026346	44026346	A	G	1|1	0	10	10	228	0|0	11	0	11	999
Chr14	44027198	44027198	A	G	1|1	0	13	13	228	0|0	12	0	12	999
Chr14	44027431	44027431	G	C	1|1	0	11	11	228	0|0	11	0	11	999
Chr14	44027485	44027485	G	A	1|1	0	10	10	217	0|0	13	0	13	999
Chr14	44027686	44027686	A	T	1|1	0	12	12	228	0|0	12	0	12	999
Chr14	44027762	44027762	G	A	1|1	0	10	10	154	0|0	11	0	11	999
Chr14	44027781	44027781	G	A	1|1	0	10	10	168	0|0	12	0	12	999
Chr14	44035896	44035896	G	A	1|1	0	11	11	228	0|0	11	0	11	999
Chr14	44041099	44041099	A	T	1|1	0	14	14	228	0|0	13	0	13	999
Chr14	44043509	44043509	G	A	1|1	0	13	13	147	0|0	10	0	10	999
Chr14	44044321	44044321	C	T	1|1	0	12	12	228	0|0	11	0	11	999
Chr14	44047809	44047809	T	C	1|1	0	14	14	228	0|0	15	0	15	999
Chr14	44047937	44047937	A	G	1|1	0	15	15	228	0|0	15	0	15	999
Chr14	44047939	44047939	G	A	1|1	0	15	15	228	0|0	15	0	15	999
Chr14	44048053	44048053	T	C	1|1	0	10	10	216	0|0	11	0	11	999
Chr14	44049666	44049666	C	G	1|1	0	11	11	228	0|0	17	0	17	999
Chr14	44049888	44049888	A	G	1|1	0	10	10	224	0|0	11	0	11	999
Chr14	44057112	44057112	G	A	1|1	1	12	13	228	0|0	13	0	13	999
Chr14	44057958	44057958	T	C	1|1	0	11	11	164	0|0	14	0	14	999
Chr14	44058043	44058043	C	T	1|1	0	10	10	166	0|0	13	0	13	999
Chr14	44068594	44068594	T	C	1|1	0	11	11	228	0|0	10	0	10	999
Chr14	44073772	44073772	G	C	1|1	0	12	12	228	0|0	12	0	12	999
Chr14	44076243	44076243	A	C	1|1	0	14	14	228	0|0	10	0	10	999
Chr14	44077093	44077093	T	C	1|1	0	10	10	180	0|0	10	0	10	999
Chr14	44077164	44077164	A	G	1|1	0	11	11	228	0|0	12	0	12	999
Chr14	44078618	44078618	C	T	1|1	0	13	13	228	0|0	14	0	14	999
Chr14	44083619	44083619	C	T	1|1	0	14	14	228	0|0	10	0	10	999
Chr14	44083767	44083767	C	T	1|1	0	12	12	157	0|0	10	0	10	999
Chr14	44085434	44085434	T	C	1|1	3	12	15	215	0|0	10	0	10	999
Chr14	44088285	44088285	G	A	1|1	0	12	12	216	0|0	13	0	13	999
Chr14	44088510	44088510	T	G	1|1	0	10	10	227	0|0	10	0	10	999
Chr14	44091880	44091880	G	A	1|1	0	10	10	200	0|0	10	0	10	999
Chr14	44093450	44093450	C	T	1|1	2	11	13	174	0|0	14	0	14	999
Chr14	44093457	44093457	G	T	1|1	2	12	14	182	0|0	11	0	11	999
Chr14	44093727	44093727	G	A	1|1	1	9	10	161	0|0	11	0	11	999
Chr14	44093750	44093750	C	T	1|1	1	10	11	186	0|0	12	0	12	999
Chr14	44093838	44093838	C	T	1|1	1	10	11	189	0|0	10	0	10	999
Chr14	44095059	44095059	A	T	1|1	0	13	13	228	0|0	10	0	10	999
Chr14	44095077	44095077	G	A	1|1	0	11	11	222	0|0	10	0	10	999
Chr14	44109061	44109061	T	A	1|1	0	10	10	228	0|0	11	0	11	999
Chr14	44115737	44115737	G	A	1|1	0	10	10	228	0|0	16	0	16	999
Chr14	44116136	44116136	G	A	1|1	0	10	10	228	0|0	12	0	12	999
Chr14	44116769	44116769	G	T	1|1	0	10	10	217	0|0	12	0	12	999
Chr14	44116773	44116773	T	C	1|1	0	10	10	217	0|0	12	0	12	999
Chr14	44131640	44131640	T	C	1|1	0	11	11	181	0|0	10	0	10	999
Chr14	44231281	44231281	G	T	1|1	0	10	10	228	0|0	14	0	14	999
Chr14	44231425	44231425	A	G	1|1	0	11	11	228	0|0	12	0	12	999
Chr14	44236244	44236244	T	A	1|1	0	12	12	228	0|0	12	0	12	999
Chr14	44265774	44265774	T	C	1|1	0	10	10	228	0|0	13	0	13	999
Chr14	44267038	44267038	A	C	1|1	0	11	11	228	0|0	16	0	16	999
Chr14	44267534	44267534	C	T	1|1	0	11	11	228	0|0	10	0	10	999
Chr14	44270760	44270760	T	C	1|1	0	11	11	228	0|0	12	0	12	999
Chr14	44280923	44280923	G	C	1|1	0	10	10	210	0|0	11	0	11	999
Chr14	44647328	44647328	A	G	1|1	1	10	11	124	0|0	11	0	11	999
Chr14	44647358	44647358	A	G	1|1	1	13	14	177	0|0	11	0	11	999
Chr15	1863551	1863551	G	A	0|0	9	2	11	30.452	1|1	2	8	10	46.519
Chr15	2811100	2811100	A	G	0|0	12	0	12	999	1|1	0	13	13	228
Chr15	2818472	2818472	A	C	0|0	10	0	10	999	1|1	0	10	10	228
Chr15	2831919	2831919	A	T	0|0	14	0	14	999	1|1	0	10	10	203
Chr15	2837113	2837113	C	T	1|1	0	10	10	218	0|0	11	0	11	999
Chr15	2843549	2843549	A	G	0|0	10	0	10	999	1|1	0	12	12	228
Chr15	19583397	19583397	T	C	0|0	2	41	43	3.39583	1|1	1	30	31	57
Chr15	23999104	23999104	G	A	1|1	8	5	13	5.50024	0|0	9	2	11	30.7139
Chr15	25432001	25432001	A	G	0|0	11	5	16	6.63172	1|1	13	5	18	33.7589
Chr15	27454292	27454292	G	A	0|0	7	3	10	8.24777	1|1	5	5	10	64
Chr15	28250775	28250775	T	G	0|0	7	5	12	20.9988	1|1	3	9	12	48.1121
Chr15	29236369	29236369	G	A	1|1	6	7	13	32.975	0|0	11	2	13	31.5601
Chr15	30338579	30338579	A	C	1|1	3	15	18	30.6184	0|0	6	5	11	31.0252
Chr15	30790980	30790980	G	A	1|1	15	6	21	15.5402	0|0	15	2	17	30.5283
Chr15	31937890	31937890	T	C	1|1	10	3	13	4.197	0|0	16	3	19	32.1159
Chr15	32087710	32087710	C	G	1|1	6	72	78	11.0131	0|0	6	56	62	38.923
Chr15	34634530	34634530	T	C	1|1	3	9	12	57	0|0	7	3	10	30.6687
Chr15	34733622	34733622	C	T	0|0	27	2	29	8.56196	1|1	13	7	20	62
Chr15	38528952	38528952	C	T	0|0	30	7	37	3.39091	1|1	22	5	27	35.898
Chr15	39141109	39141109	T	C	1|1	28	3	31	6.37709	0|0	22	0	22	54
Chr15	44973937	44973937	C	T	1|1	6	78	84	8.41287	0|0	11	88	99	30.8265
Chr15	45240321	45240321	T	C	0|0	11	22	33	10.1937	1|1	8	19	27	99
Chr15	45346170	45346170	T	C	0|0	6	17	23	12.8477	1|1	2	23	25	83
Chr15	46169884	46169884	A	G	0|0	10	1	11	30.1658	1|1	14	7	21	73
Chr16	10375809	10375809	G	T	1|1	8	6	14	52	0|0	9	2	11	30.8112
Chr16	12912911	12912911	C	T	1|1	22	7	29	4.42243	0|0	27	7	34	31.6186
Chr16	13267210	13267210	C	T	0|0	6	5	11	3.6087	1|1	6	8	14	57
Chr16	13300812	13300812	G	T	0|0	14	1	15	29.3749	1|1	9	4	13	54
Chr16	20007024	20007024	A	C	1|1	19	8	27	8.80499	0|0	26	11	37	32.0209
Chr16	21251533	21251533	T	C	1|1	10	146	156	24.7864	0|0	11	105	116	37.5573
Chr16	21312606	21312606	C	T	0|0	10	0	10	999	1|1	0	16	16	217
Chr16	21312812	21312812	C	T	0|0	11	0	11	999	1|1	0	10	10	108
Chr16	21312859	21312859	G	A	0|0	11	0	11	999	1|1	0	11	11	137
Chr16	21312862	21312862	G	A	0|0	11	0	11	999	1|1	0	11	11	137
Chr16	21314290	21314290	T	C	0|0	10	0	10	999	1|1	0	10	10	183
Chr16	21314330	21314330	G	A	0|0	11	0	11	999	1|1	0	10	10	184
Chr16	21314771	21314771	G	A	0|0	12	0	12	999	1|1	0	11	11	184
Chr16	21314977	21314977	C	T	0|0	10	0	10	999	1|1	0	17	17	228
Chr16	21315375	21315375	T	C	0|0	10	0	10	999	1|1	0	10	10	213
Chr16	21317656	21317656	C	T	0|0	10	0	10	999	1|1	0	11	11	228
Chr16	21318451	21318451	C	T	0|0	11	0	11	999	1|1	0	11	11	221
Chr16	21320527	21320527	C	A	0|0	10	0	10	999	1|1	0	11	11	95
Chr16	21324109	21324109	T	C	0|0	11	0	11	999	1|1	0	11	11	228
Chr16	21326269	21326269	A	C	0|0	12	0	12	999	1|1	0	10	10	174
Chr16	21331693	21331693	G	A	0|0	10	0	10	999	1|1	0	11	11	140
Chr16	21362550	21362550	A	G	0|0	16	0	16	999	1|1	0	10	10	228
Chr16	21366570	21366570	A	G	0|0	10	0	10	999	1|1	0	10	10	221
Chr16	21367681	21367681	A	G	0|0	10	0	10	999	1|1	0	12	12	228
Chr16	21368503	21368503	G	A	0|0	10	0	10	999	1|1	0	16	16	228
Chr16	21368540	21368540	A	T	0|0	14	0	14	999	1|1	0	11	11	198
Chr16	21369580	21369580	C	T	0|0	11	0	11	999	1|1	0	11	11	206
Chr16	21369830	21369830	C	A	0|0	10	0	10	999	1|1	0	11	11	202
Chr16	21369841	21369841	C	T	0|0	10	0	10	999	1|1	0	11	11	209
Chr16	21371328	21371328	T	A	0|0	15	0	15	999	1|1	0	12	12	228
Chr16	21371379	21371379	T	A	0|0	15	0	15	999	1|1	0	11	11	228
Chr16	21376014	21376014	G	A	0|0	11	0	11	999	1|1	0	15	15	228
Chr16	21376100	21376100	T	C	0|0	10	0	10	999	1|1	0	14	14	228
Chr16	21378493	21378493	G	A	0|0	10	0	10	999	1|1	0	10	10	215
Chr16	21378494	21378494	G	A	0|0	10	0	10	999	1|1	0	10	10	215
Chr16	21380714	21380714	T	C	0|0	11	0	11	999	1|1	0	15	15	228
Chr16	21380725	21380725	C	T	0|0	11	0	11	999	1|1	0	16	16	228
Chr16	21400107	21400107	T	C	0|0	12	0	12	999	1|1	0	11	11	220
Chr16	21400139	21400139	C	T	0|0	14	0	14	999	1|1	0	10	10	164
Chr16	21400198	21400198	C	T	0|0	15	0	15	999	1|1	0	11	11	161
Chr16	21400212	21400212	A	G	0|0	15	0	15	999	1|1	0	14	14	207
Chr16	21400229	21400229	G	A	0|0	13	0	13	999	1|1	0	11	11	186
Chr16	21409746	21409746	G	T	0|0	11	0	11	999	1|1	0	11	11	228
Chr16	21410597	21410597	A	C	0|0	10	2	12	30.0185	1|1	0	11	11	210
Chr16	21411104	21411104	A	G	0|0	10	0	10	999	1|1	0	10	10	220
Chr16	21414298	21414298	C	T	0|0	10	0	10	999	1|1	0	10	10	222
Chr16	21427395	21427395	T	C	0|0	11	0	11	999	1|1	0	11	11	228
Chr16	21427418	21427418	A	G	0|0	14	0	14	999	1|1	0	12	12	228
Chr16	21428716	21428716	G	A	0|0	13	0	13	999	1|1	0	12	12	132
Chr16	21428723	21428723	C	T	0|0	13	0	13	999	1|1	0	11	11	109
Chr16	21428772	21428772	C	T	0|0	11	0	11	999	1|1	0	11	11	100
Chr16	21428782	21428782	A	G	0|0	11	0	11	999	1|1	0	11	11	90
Chr16	21429045	21429045	A	G	0|0	18	0	18	999	1|1	0	13	13	228
Chr16	21429353	21429353	A	G	0|0	11	0	11	999	1|1	0	15	15	228
Chr16	21431704	21431704	G	A	0|0	11	0	11	999	1|1	0	11	11	215
Chr16	21433377	21433377	C	T	0|0	10	0	10	999	1|1	0	10	10	212
Chr16	21438700	21438700	C	T	0|0	13	0	13	999	1|1	0	11	11	228
Chr16	21438949	21438949	C	T	0|0	11	0	11	999	1|1	0	16	16	228
Chr16	21438990	21438990	G	A	0|0	11	0	11	999	1|1	0	12	12	228
Chr16	21441872	21441872	C	T	0|0	16	0	16	999	1|1	0	10	10	221
Chr16	21443634	21443634	G	A	0|0	15	0	15	999	1|1	1	10	11	222
Chr16	21443838	21443838	C	T	0|0	16	0	16	999	1|1	1	10	11	223
Chr16	21448025	21448025	C	A	0|0	14	0	14	999	1|1	3	7	10	114
Chr16	21448269	21448269	A	G	0|0	12	0	12	999	1|1	0	10	10	172
Chr16	21450789	21450789	T	C	0|0	14	0	14	999	1|1	0	15	15	228
Chr16	21451485	21451485	G	T	0|0	10	0	10	999	1|1	0	12	12	228
Chr16	21451609	21451609	C	T	0|0	10	0	10	999	1|1	0	12	12	210
Chr16	21451823	21451823	G	A	0|0	11	0	11	999	1|1	0	12	12	228
Chr16	21466635	21466635	C	G	0|0	10	0	10	999	1|1	1	9	10	172
Chr16	21469326	21469326	G	A	0|0	10	0	10	999	1|1	0	14	14	228
Chr16	21471689	21471689	C	G	0|0	13	0	13	999	1|1	0	14	14	228
Chr16	21471754	21471754	A	G	0|0	10	0	10	999	1|1	0	16	16	228
Chr16	21525012	21525012	T	C	0|0	12	0	12	999	1|1	0	13	13	228
Chr16	21525579	21525579	G	A	0|0	17	0	17	999	1|1	2	11	13	200
Chr16	21531403	21531403	T	C	0|0	11	0	11	999	1|1	0	10	10	228
Chr16	21532661	21532661	T	C	0|0	12	0	12	999	1|1	0	12	12	228
Chr16	21560394	21560394	C	T	0|0	12	0	12	999	1|1	0	11	11	104
Chr16	21560611	21560611	G	A	0|0	11	0	11	999	1|1	0	13	13	228
Chr16	21566478	21566478	G	A	0|0	14	0	14	999	1|1	0	12	12	228
Chr16	21566642	21566642	G	A	0|0	16	0	16	999	1|1	0	12	12	228
Chr16	21569446	21569446	T	A	0|0	12	0	12	999	1|1	0	12	12	228
Chr16	21573200	21573200	A	T	0|0	10	0	10	999	1|1	0	10	10	217
Chr16	21573201	21573201	A	G	0|0	11	0	11	999	1|1	0	10	10	210
Chr16	21573376	21573376	C	G	0|0	15	0	15	999	1|1	0	10	10	228
Chr16	21586733	21586733	T	C	0|0	12	0	12	999	1|1	0	13	13	228
Chr16	21588293	21588293	T	C	0|0	13	0	13	999	1|1	0	13	13	228
Chr16	21588304	21588304	G	A	0|0	13	0	13	999	1|1	0	15	15	228
Chr16	21603004	21603004	A	G	0|0	14	0	14	999	1|1	0	12	12	228
Chr16	21603168	21603168	T	C	0|0	15	0	15	999	1|1	0	10	10	228
Chr16	21607068	21607068	T	G	0|0	13	0	13	999	1|1	0	10	10	210
Chr16	21611295	21611295	A	G	0|0	10	0	10	999	1|1	0	10	10	215
Chr16	21611506	21611506	C	T	0|0	10	0	10	999	1|1	0	12	12	228
Chr16	21611543	21611543	G	T	0|0	10	0	10	999	1|1	0	12	12	228
Chr16	21615984	21615984	A	G	0|0	10	0	10	999	1|1	0	10	10	190
Chr16	21616059	21616059	G	A	0|0	11	0	11	999	1|1	0	11	11	201
Chr16	21620556	21620556	T	A	0|0	11	0	11	999	1|1	0	10	10	189
Chr16	21620646	21620646	T	G	0|0	11	0	11	999	1|1	0	10	10	190
Chr16	21620665	21620665	T	C	0|0	11	0	11	999	1|1	0	10	10	205
Chr16	21642749	21642749	C	T	0|0	14	0	14	999	1|1	2	8	10	127
Chr16	21643111	21643111	G	A	0|0	15	0	15	999	1|1	7	5	12	42.1783
Chr16	21654224	21654224	G	A	0|0	10	0	10	999	1|1	0	10	10	224
Chr16	21654612	21654612	C	T	0|0	12	0	12	999	1|1	0	10	10	228
Chr16	21654646	21654646	T	A	0|0	11	0	11	999	1|1	0	10	10	222
Chr16	21654721	21654721	A	G	0|0	10	0	10	999	1|1	0	11	11	228
Chr16	21660865	21660865	G	A	0|0	12	0	12	999	1|1	0	11	11	228
Chr16	21660900	21660900	A	G	0|0	10	0	10	999	1|1	0	10	10	220
Chr16	21661103	21661103	A	G	0|0	13	0	13	999	1|1	0	12	12	225
Chr16	21661121	21661121	A	T	0|0	13	0	13	999	1|1	0	11	11	182
Chr16	21661159	21661159	T	A	0|0	11	0	11	999	1|1	0	11	11	164
Chr16	21661211	21661211	T	C	0|0	10	0	10	999	1|1	0	10	10	181
Chr16	21661521	21661521	G	A	0|0	12	0	12	999	1|1	0	11	11	228
Chr16	21661530	21661530	C	A	0|0	11	0	11	999	1|1	0	10	10	228
Chr16	21663831	21663831	T	C	0|0	12	0	12	999	1|1	0	12	12	228
Chr16	21688659	21688659	T	C	0|0	11	0	11	999	1|1	0	15	15	228
Chr16	21688874	21688874	T	A	0|0	18	0	18	999	1|1	0	14	14	228
Chr16	21700183	21700183	T	C	0|0	15	0	15	999	1|1	0	12	12	228
Chr16	21700222	21700222	C	T	0|0	12	0	12	999	1|1	0	13	13	228
Chr16	21700283	21700283	C	G	0|0	10	0	10	999	1|1	0	13	13	228
Chr16	21700848	21700848	T	C	0|0	13	0	13	999	1|1	0	11	11	226
Chr16	21700976	21700976	T	C	0|0	13	0	13	999	1|1	0	10	10	228
Chr16	21703903	21703903	A	T	0|0	10	0	10	999	1|1	0	10	10	228
Chr16	21706187	21706187	A	T	0|0	10	0	10	999	1|1	0	11	11	228
Chr16	21706743	21706743	C	A	0|0	13	0	13	999	1|1	0	10	10	226
Chr16	21706762	21706762	T	C	0|0	15	0	15	999	1|1	0	10	10	218
Chr16	21708136	21708136	A	G	0|0	13	0	13	999	1|1	0	11	11	228
Chr16	21709875	21709875	T	G	0|0	10	0	10	999	1|1	0	13	13	228
Chr16	21710663	21710663	T	C	0|0	15	0	15	999	1|1	0	16	16	228
Chr16	21710915	21710915	T	A	0|0	11	0	11	999	1|1	0	14	14	228
Chr16	21711376	21711376	A	G	0|0	11	0	11	999	1|1	0	11	11	228
Chr16	21712124	21712124	T	C	0|0	11	0	11	999	1|1	0	10	10	228
Chr16	21712921	21712921	T	G	0|0	10	0	10	999	1|1	0	10	10	228
Chr16	21713143	21713143	G	A	0|0	10	0	10	999	1|1	0	11	11	228
Chr16	21715433	21715433	C	T	0|0	11	0	11	999	1|1	0	10	10	217
Chr16	21717460	21717460	G	A	0|0	14	0	14	999	1|1	0	10	10	228
Chr16	21717715	21717715	T	A	0|0	11	0	11	999	1|1	0	11	11	228
Chr16	21718572	21718572	A	G	0|0	13	0	13	999	1|1	0	10	10	228
Chr16	21718702	21718702	C	A	0|0	10	0	10	999	1|1	0	10	10	228
Chr16	21721532	21721532	A	G	0|0	13	0	13	999	1|1	0	10	10	228
Chr16	21724489	21724489	T	C	0|0	10	0	10	999	1|1	0	13	13	150
Chr16	21724506	21724506	T	G	0|0	11	0	11	999	1|1	0	13	13	160
Chr16	21725287	21725287	C	T	0|0	10	0	10	999	1|1	0	12	12	228
Chr16	21731892	21731892	A	G	0|0	10	2	12	26.7666	1|1	0	12	12	228
Chr16	21732154	21732154	A	G	0|0	13	0	13	999	1|1	0	12	12	228
Chr16	21732248	21732248	C	T	0|0	10	0	10	999	1|1	0	11	11	222
Chr16	21732366	21732366	A	G	0|0	11	0	11	999	1|1	0	10	10	219
Chr16	21734225	21734225	G	C	0|0	12	0	12	999	1|1	1	10	11	201
Chr16	21734818	21734818	T	G	0|0	10	0	10	999	1|1	0	11	11	198
Chr16	21734863	21734863	C	T	0|0	11	0	11	999	1|1	0	10	10	203
Chr16	21749249	21749249	G	A	0|0	11	0	11	999	1|1	0	11	11	155
Chr16	21749260	21749260	C	A	0|0	11	0	11	999	1|1	0	11	11	154
Chr16	21757136	21757136	G	A	0|0	11	0	11	999	1|1	0	13	13	228
Chr16	21760515	21760515	A	G	0|0	13	0	13	999	1|1	0	18	18	228
Chr16	21762081	21762081	T	C	0|0	10	0	10	999	1|1	0	12	12	228
Chr16	21768149	21768149	A	G	0|0	12	0	12	999	1|1	0	10	10	181
Chr16	21768163	21768163	G	A	0|0	12	0	12	999	1|1	0	12	12	218
Chr16	21770196	21770196	A	G	0|0	11	0	11	999	1|1	0	12	12	228
Chr16	21785760	21785760	C	A	0|0	13	0	13	999	1|1	0	10	10	84
Chr16	21787867	21787867	A	G	0|0	12	0	12	999	1|1	0	10	10	226
Chr16	21788314	21788314	T	A	0|0	11	0	11	999	1|1	0	10	10	122
Chr16	21788403	21788403	G	A	0|0	11	0	11	999	1|1	0	11	11	190
Chr16	21788429	21788429	T	C	0|0	10	0	10	999	1|1	0	12	12	203
Chr16	21789157	21789157	C	T	0|0	13	0	13	999	1|1	0	11	11	226
Chr16	21789772	21789772	A	T	0|0	12	0	12	999	1|1	0	13	13	228
Chr16	21789842	21789842	T	C	0|0	13	0	13	999	1|1	0	10	10	228
Chr16	21798492	21798492	T	C	0|0	11	0	11	999	1|1	0	15	15	228
Chr16	21800491	21800491	C	T	0|0	12	0	12	999	1|1	0	11	11	228
Chr16	21804208	21804208	T	G	0|0	12	0	12	999	1|1	0	12	12	228
Chr16	21804392	21804392	A	G	0|0	10	0	10	999	1|1	0	15	15	228
Chr16	21804395	21804395	A	T	0|0	10	0	10	999	1|1	0	15	15	228
Chr16	21806767	21806767	T	C	0|0	10	0	10	999	1|1	0	11	11	199
Chr16	21806847	21806847	C	T	0|0	13	0	13	999	1|1	0	11	11	183
Chr16	21806892	21806892	A	G	0|0	12	0	12	999	1|1	0	14	14	224
Chr16	21807154	21807154	C	T	1|1	0	12	12	228	0|0	10	0	10	999
Chr16	21807184	21807184	C	T	0|0	10	0	10	999	1|1	0	10	10	201
Chr16	21807560	21807560	T	G	0|0	10	0	10	999	1|1	0	11	11	228
Chr16	21811361	21811361	G	A	0|0	10	0	10	999	1|1	0	11	11	213
Chr16	21811387	21811387	A	G	0|0	10	0	10	999	1|1	0	11	11	213
Chr16	21816888	21816888	C	G	0|0	10	0	10	999	1|1	0	14	14	228
Chr16	21817005	21817005	G	A	0|0	10	0	10	999	1|1	0	10	10	209
Chr16	21817088	21817088	A	T	0|0	11	0	11	999	1|1	0	12	12	228
Chr16	21819047	21819047	A	G	0|0	12	0	12	999	1|1	0	10	10	228
Chr16	21821001	21821001	A	G	0|0	10	0	10	999	1|1	0	11	11	228
Chr16	21823696	21823696	C	A	0|0	12	0	12	999	1|1	0	11	11	187
Chr16	21823753	21823753	C	T	0|0	12	0	12	999	1|1	0	13	13	213
Chr16	21865708	21865708	C	T	0|0	10	0	10	999	1|1	0	11	11	228
Chr16	21867999	21867999	G	A	0|0	14	0	14	999	1|1	0	10	10	228
Chr16	21876009	21876009	A	G	0|0	11	0	11	999	1|1	0	14	14	228
Chr16	21876975	21876975	G	A	0|0	13	0	13	999	1|1	0	12	12	228
Chr16	21877060	21877060	T	C	0|0	10	0	10	999	1|1	0	11	11	228
Chr16	21893692	21893692	C	T	0|0	10	0	10	999	1|1	0	13	13	228
Chr16	21921797	21921797	A	G	0|0	11	0	11	999	1|1	0	13	13	228
Chr16	21942028	21942028	G	A	0|0	12	0	12	999	1|1	0	11	11	228
Chr16	21942271	21942271	C	T	0|0	11	0	11	999	1|1	0	10	10	228
Chr16	21946495	21946495	C	T	0|0	12	0	12	999	1|1	0	10	10	228
Chr16	21951207	21951207	T	C	0|0	13	0	13	999	1|1	0	10	10	228
Chr16	21969419	21969419	C	T	0|0	13	0	13	999	1|1	0	13	13	228
Chr16	21970716	21970716	G	A	0|0	10	0	10	999	1|1	0	10	10	201
Chr16	21971120	21971120	C	T	0|0	11	0	11	999	1|1	0	12	12	228
Chr16	22004235	22004235	C	T	0|0	10	0	10	999	1|1	0	10	10	213
Chr16	22008417	22008417	A	C	0|0	12	0	12	999	1|1	0	12	12	228
Chr16	22010781	22010781	C	T	0|0	10	0	10	999	1|1	0	10	10	224
Chr16	22014019	22014019	G	A	0|0	10	0	10	999	1|1	0	10	10	224
Chr16	22033707	22033707	A	C	0|0	11	0	11	999	1|1	0	10	10	228
Chr16	22034939	22034939	C	T	0|0	12	0	12	999	1|1	0	11	11	206
Chr16	22035183	22035183	C	T	0|0	11	0	11	999	1|1	0	15	15	228
Chr16	22035242	22035242	C	T	0|0	11	0	11	999	1|1	0	13	13	227
Chr16	22039108	22039108	T	C	0|0	16	0	16	999	1|1	0	16	16	228
Chr16	22039130	22039130	G	T	0|0	15	0	15	999	1|1	1	9	10	136
Chr16	22040057	22040057	C	A	0|0	10	0	10	999	1|1	0	11	11	224
Chr16	22040193	22040193	G	A	0|0	10	0	10	999	1|1	0	12	12	228
Chr16	22047943	22047943	G	A	0|0	10	0	10	999	1|1	0	10	10	228
Chr16	22052155	22052155	T	C	0|0	10	0	10	999	1|1	0	10	10	228
Chr16	22053371	22053371	A	C	0|0	13	0	13	999	1|1	0	11	11	228
Chr16	22058273	22058273	T	C	0|0	12	0	12	999	1|1	0	14	14	228
Chr16	22062990	22062990	T	C	0|0	12	0	12	999	1|1	0	10	10	226
Chr16	22064541	22064541	A	G	0|0	11	0	11	999	1|1	0	12	12	228
Chr16	22066696	22066696	G	A	0|0	16	0	16	999	1|1	0	13	13	228
Chr16	22076896	22076896	C	T	0|0	11	0	11	999	1|1	0	10	10	228
Chr16	22079054	22079054	A	G	0|0	10	0	10	999	1|1	0	13	13	228
Chr16	22082900	22082900	C	T	0|0	10	0	10	999	1|1	0	14	14	228
Chr16	22084879	22084879	G	C	0|0	10	0	10	999	1|1	0	12	12	228
Chr16	22085055	22085055	T	C	0|0	10	0	10	999	1|1	0	13	13	228
Chr16	22085099	22085099	C	T	0|0	11	0	11	999	1|1	0	10	10	180
Chr16	22086137	22086137	T	C	0|0	11	0	11	999	1|1	0	10	10	210
Chr16	22094865	22094865	G	T	0|0	13	0	13	999	1|1	0	17	17	228
Chr16	22095416	22095416	T	C	0|0	14	0	14	999	1|1	0	13	13	228
Chr16	22098144	22098144	G	A	0|0	17	0	17	999	1|1	2	10	12	183
Chr16	22099260	22099260	C	T	0|0	14	0	14	999	1|1	0	10	10	213
Chr16	22099319	22099319	T	A	0|0	13	0	13	999	1|1	0	10	10	228
Chr16	22099440	22099440	G	A	0|0	13	0	13	999	1|1	0	10	10	212
Chr16	22099766	22099766	C	T	0|0	10	0	10	999	1|1	0	12	12	228
Chr16	22100923	22100923	T	A	0|0	18	0	18	999	1|1	1	10	11	219
Chr16	22101203	22101203	G	A	0|0	11	0	11	999	1|1	0	10	10	201
Chr16	22101264	22101264	G	C	0|0	10	0	10	999	1|1	0	11	11	228
Chr16	22102193	22102193	A	G	0|0	13	0	13	999	1|1	0	12	12	228
Chr16	22102451	22102451	G	A	0|0	16	0	16	999	1|1	1	12	13	228
Chr16	22102469	22102469	T	C	0|0	16	0	16	999	1|1	0	12	12	228
Chr16	22103965	22103965	T	C	0|0	14	0	14	999	1|1	0	13	13	228
Chr16	22104163	22104163	A	G	0|0	11	0	11	999	1|1	0	11	11	228
Chr16	22104207	22104207	A	G	0|0	13	0	13	999	1|1	0	11	11	226
Chr16	22105125	22105125	T	C	0|0	10	0	10	999	1|1	0	12	12	228
Chr16	22108957	22108957	T	C	0|0	8	3	11	11.3307	1|1	0	14	14	228
Chr16	22109694	22109694	G	T	0|0	12	0	12	999	1|1	0	10	10	228
Chr16	22111596	22111596	T	C	0|0	15	0	15	999	1|1	0	10	10	228
Chr16	22113070	22113070	G	A	0|0	11	0	11	999	1|1	0	12	12	228
Chr16	22113222	22113222	C	T	0|0	11	0	11	999	1|1	0	10	10	228
Chr16	22120205	22120205	G	A	0|0	12	0	12	999	1|1	0	10	10	174
Chr16	22121166	22121166	C	T	0|0	20	0	20	999	1|1	3	8	11	78
Chr16	22137630	22137630	C	T	0|0	12	2	14	29.7266	1|1	4	8	12	104
Chr16	22154682	22154682	A	G	0|0	11	0	11	999	1|1	0	13	13	228
Chr16	22154921	22154921	A	G	0|0	18	0	18	999	1|1	0	10	10	211
Chr16	22154947	22154947	C	G	0|0	16	0	16	999	1|1	0	10	10	228
Chr16	22155243	22155243	G	A	0|0	14	0	14	999	1|1	0	10	10	228
Chr16	22156518	22156518	G	T	0|0	11	0	11	999	1|1	0	11	11	182
Chr16	22162517	22162517	G	A	0|0	10	0	10	999	1|1	0	17	17	228
Chr16	22167732	22167732	A	G	0|0	14	0	14	999	1|1	4	8	12	147
Chr16	22167937	22167937	T	C	0|0	12	0	12	999	1|1	3	9	12	169
Chr16	22171448	22171448	A	G	0|0	18	3	21	18.6131	1|1	7	6	13	54
Chr16	22181358	22181358	G	C	0|0	12	0	12	999	1|1	0	13	13	228
Chr16	22181406	22181406	C	T	0|0	12	0	12	999	1|1	0	13	13	228
Chr16	22186427	22186427	C	T	0|0	12	0	12	999	1|1	0	13	13	228
Chr16	22188788	22188788	A	G	0|0	12	0	12	999	1|1	0	22	22	228
Chr16	22195698	22195698	C	T	0|0	12	0	12	999	1|1	0	10	10	210
Chr16	22195768	22195768	G	A	0|0	12	0	12	999	1|1	0	10	10	222
Chr16	22196743	22196743	G	A	0|0	10	0	10	999	1|1	0	10	10	228
Chr16	22198659	22198659	C	G	0|0	10	0	10	999	1|1	0	13	13	228
Chr16	22202658	22202658	T	C	0|0	11	0	11	999	1|1	0	12	12	228
Chr16	22207393	22207393	T	C	0|0	12	0	12	999	1|1	0	10	10	190
Chr16	22209824	22209824	C	A	0|0	10	0	10	999	1|1	0	13	13	228
Chr16	22211332	22211332	G	A	1|1	6	12	18	141	0|0	16	0	16	146
Chr16	22224929	22224929	C	T	0|0	11	0	11	999	1|1	0	10	10	185
Chr16	22226074	22226074	A	G	0|0	11	0	11	999	1|1	0	15	15	228
Chr16	22228391	22228391	A	G	0|0	13	0	13	999	1|1	3	9	12	142
Chr16	22229562	22229562	C	T	0|0	10	0	10	999	1|1	0	12	12	228
Chr16	22234086	22234086	G	A	0|0	18	0	18	999	1|1	0	10	10	219
Chr16	22237217	22237217	C	T	0|0	10	0	10	999	1|1	1	9	10	155
Chr16	22237505	22237505	T	C	0|0	10	0	10	999	1|1	0	11	11	203
Chr16	22237567	22237567	C	T	0|0	10	0	10	999	1|1	0	13	13	228
Chr16	22237589	22237589	A	C	0|0	12	0	12	999	1|1	0	12	12	226
Chr16	22239175	22239175	A	G	0|0	10	0	10	999	1|1	0	12	12	228
Chr16	22246064	22246064	A	C	0|0	12	0	12	999	1|1	0	10	10	210
Chr16	22248123	22248123	A	G	0|0	12	0	12	999	1|1	0	11	11	228
Chr16	22248411	22248411	G	T	0|0	14	0	14	999	1|1	0	11	11	228
Chr16	22255541	22255541	C	T	0|0	10	0	10	999	1|1	0	11	11	202
Chr16	22255592	22255592	C	T	0|0	10	0	10	999	1|1	0	10	10	209
Chr16	22255619	22255619	C	T	0|0	11	0	11	999	1|1	0	12	12	228
Chr16	22256126	22256126	G	A	0|0	11	0	11	999	1|1	0	10	10	205
Chr16	22256739	22256739	C	A	0|0	12	0	12	999	1|1	0	11	11	228
Chr16	22256948	22256948	T	G	0|0	13	0	13	999	1|1	0	10	10	210
Chr16	22256992	22256992	T	C	0|0	11	0	11	999	1|1	0	10	10	210
Chr16	22260123	22260123	C	A	0|0	11	0	11	999	1|1	1	9	10	201
Chr16	22260608	22260608	T	C	0|0	7	4	11	30.0251	1|1	0	11	11	204
Chr16	22264005	22264005	C	T	0|0	11	0	11	999	1|1	0	13	13	228
Chr16	22265720	22265720	T	C	0|0	15	0	15	999	1|1	0	13	13	228
Chr16	22266331	22266331	A	T	0|0	12	0	12	999	1|1	0	13	13	228
Chr16	22266888	22266888	G	A	0|0	13	0	13	999	1|1	0	11	11	228
Chr16	22266961	22266961	A	G	0|0	11	0	11	999	1|1	0	11	11	228
Chr16	22267032	22267032	C	T	0|0	10	0	10	999	1|1	0	11	11	228
Chr16	22269003	22269003	C	A	0|0	11	0	11	999	1|1	0	13	13	228
Chr16	22269069	22269069	G	A	0|0	14	0	14	999	1|1	0	13	13	228
Chr16	22269079	22269079	C	T	0|0	13	0	13	999	1|1	0	12	12	219
Chr16	22269703	22269703	T	C	0|0	12	0	12	999	1|1	0	11	11	228
Chr16	22272037	22272037	G	A	0|0	13	0	13	999	1|1	0	11	11	228
Chr16	22273474	22273474	C	A	0|0	11	0	11	999	1|1	0	12	12	228
Chr16	22277115	22277115	C	T	0|0	11	0	11	999	1|1	0	11	11	228
Chr16	22277138	22277138	G	A	0|0	12	0	12	999	1|1	0	12	12	228
Chr16	22278807	22278807	G	A	0|0	11	0	11	999	1|1	0	12	12	228
Chr16	22280676	22280676	G	A	0|0	10	0	10	999	1|1	0	14	14	228
Chr16	22280731	22280731	G	A	0|0	11	0	11	999	1|1	0	14	14	228
Chr16	22281187	22281187	G	A	0|0	13	0	13	999	1|1	0	11	11	228
Chr16	22282027	22282027	C	T	0|0	11	0	11	999	1|1	0	11	11	228
Chr16	22290245	22290245	C	T	0|0	10	0	10	999	1|1	0	10	10	228
Chr16	22308293	22308293	A	T	0|0	7	3	10	15.2077	1|1	0	11	11	162
Chr16	22324378	22324378	C	T	0|0	14	0	14	999	1|1	7	4	11	57
Chr16	22332452	22332452	A	G	0|0	11	0	11	999	1|1	0	10	10	217
Chr16	22332981	22332981	T	G	0|0	11	0	11	999	1|1	0	14	14	228
Chr16	22340971	22340971	C	T	0|0	10	0	10	999	1|1	0	11	11	228
Chr16	22347888	22347888	T	C	0|0	12	0	12	999	1|1	0	12	12	228
Chr16	22348362	22348362	A	G	0|0	12	0	12	999	1|1	0	11	11	228
Chr16	22353110	22353110	A	G	0|0	12	0	12	999	1|1	0	11	11	228
Chr16	22353169	22353169	C	T	0|0	16	0	16	999	1|1	0	12	12	228
Chr16	22360647	22360647	C	T	0|0	11	0	11	999	1|1	5	10	15	138
Chr16	22360952	22360952	G	T	0|0	11	0	11	999	1|1	1	10	11	154
Chr16	22362057	22362057	A	G	0|0	10	0	10	999	1|1	0	12	12	183
Chr16	22368775	22368775	C	T	0|0	14	0	14	999	1|1	0	10	10	182
Chr16	22368796	22368796	C	T	0|0	12	0	12	999	1|1	0	10	10	194
Chr16	22369900	22369900	C	A	0|0	16	0	16	999	1|1	0	11	11	227
Chr16	22369950	22369950	A	C	0|0	17	0	17	999	1|1	0	12	12	228
Chr16	22370019	22370019	A	C	0|0	12	0	12	999	1|1	0	11	11	219
Chr16	22376824	22376824	C	A	0|0	10	2	12	29.7739	1|1	0	12	12	207
Chr16	22377730	22377730	G	A	0|0	12	0	12	999	1|1	0	10	10	228
Chr16	22377736	22377736	C	T	0|0	12	0	12	999	1|1	0	10	10	228
Chr16	22379017	22379017	T	C	0|0	11	0	11	999	1|1	0	12	12	228
Chr16	22380707	22380707	A	G	0|0	11	0	11	999	1|1	0	11	11	202
Chr16	22383055	22383055	G	C	0|0	20	0	20	144	1|1	6	7	13	86
Chr16	22386448	22386448	T	C	0|0	13	0	13	999	1|1	0	10	10	212
Chr16	22390991	22390991	T	C	0|0	15	0	15	999	1|1	0	10	10	214
Chr16	22392508	22392508	T	G	0|0	10	0	10	999	1|1	0	11	11	228
Chr16	22393359	22393359	G	A	0|0	11	0	11	999	1|1	0	13	13	228
Chr16	22398593	22398593	A	C	0|0	14	0	14	999	1|1	0	13	13	228
Chr16	22398712	22398712	C	T	0|0	15	0	15	999	1|1	0	10	10	226
Chr16	22402427	22402427	T	A	0|0	10	0	10	999	1|1	0	10	10	228
Chr16	22403910	22403910	G	A	0|0	10	0	10	999	1|1	0	10	10	218
Chr16	22404495	22404495	C	T	0|0	11	0	11	999	1|1	0	10	10	228
Chr16	22404852	22404852	A	G	0|0	11	0	11	999	1|1	0	14	14	228
Chr16	22404869	22404869	T	G	0|0	10	0	10	999	1|1	0	15	15	228
Chr16	22410992	22410992	T	A	0|0	10	0	10	999	1|1	0	10	10	228
Chr16	22418279	22418279	A	G	0|0	10	0	10	999	1|1	2	8	10	102
Chr16	22418681	22418681	C	T	0|0	16	0	16	999	1|1	3	14	17	148
Chr16	22418749	22418749	T	A	0|0	12	0	12	147	1|1	7	13	20	112
Chr16	22435877	22435877	C	T	0|0	14	0	14	999	1|1	0	10	10	227
Chr16	22435951	22435951	G	C	0|0	17	0	17	999	1|1	0	10	10	226
Chr16	22437022	22437022	A	G	0|0	10	0	10	999	1|1	0	12	12	228
Chr16	22440613	22440613	A	G	0|0	11	0	11	999	1|1	0	10	10	226
Chr16	22441299	22441299	C	T	0|0	12	0	12	999	1|1	0	10	10	200
Chr16	22441994	22441994	G	T	0|0	10	0	10	999	1|1	0	10	10	228
Chr16	22448145	22448145	A	G	0|0	11	0	11	999	1|1	0	10	10	226
Chr16	22451563	22451563	A	C	0|0	12	0	12	999	1|1	0	11	11	228
Chr16	22451644	22451644	T	C	0|0	11	0	11	999	1|1	0	10	10	210
Chr16	22452170	22452170	T	C	0|0	10	0	10	999	1|1	0	11	11	228
Chr16	22453189	22453189	T	C	0|0	17	0	17	999	1|1	0	12	12	228
Chr16	22453454	22453454	C	T	0|0	14	0	14	999	1|1	0	11	11	228
Chr16	22453714	22453714	G	T	0|0	13	0	13	999	1|1	1	16	17	228
Chr16	22454020	22454020	G	A	0|0	12	0	12	999	1|1	0	13	13	228
Chr16	22454669	22454669	A	G	0|0	10	0	10	999	1|1	0	10	10	177
Chr16	22455710	22455710	C	T	0|0	10	0	10	999	1|1	0	18	18	228
Chr16	22457574	22457574	G	T	0|0	11	0	11	999	1|1	0	10	10	210
Chr16	22457608	22457608	A	G	0|0	10	0	10	999	1|1	0	10	10	197
Chr16	22468470	22468470	A	G	0|0	10	0	10	999	1|1	0	11	11	181
Chr16	22468542	22468542	T	C	0|0	10	0	10	999	1|1	0	10	10	179
Chr16	22469607	22469607	A	T	0|0	12	0	12	999	1|1	0	12	12	228
Chr16	22473936	22473936	G	T	0|0	10	0	10	999	1|1	0	11	11	227
Chr16	22474337	22474337	T	C	0|0	10	0	10	999	1|1	0	11	11	228
Chr16	22474711	22474711	G	C	0|0	11	0	11	999	1|1	0	15	15	228
Chr16	22475298	22475298	A	T	0|0	15	0	15	999	1|1	0	13	13	228
Chr16	22475472	22475472	A	G	0|0	12	0	12	999	1|1	0	12	12	228
Chr16	22480329	22480329	C	T	0|0	10	0	10	999	1|1	0	10	10	210
Chr16	22480356	22480356	A	C	0|0	10	0	10	999	1|1	0	12	12	228
Chr16	22483002	22483002	A	G	0|0	11	0	11	999	1|1	0	16	16	228
Chr16	22485524	22485524	C	T	0|0	13	0	13	999	1|1	0	12	12	228
Chr16	22485534	22485534	T	C	0|0	14	0	14	999	1|1	0	12	12	228
Chr16	22485635	22485635	C	G	0|0	12	0	12	999	1|1	0	13	13	228
Chr16	22486847	22486847	C	T	0|0	11	0	11	999	1|1	0	16	16	228
Chr16	22486883	22486883	T	G	0|0	14	0	14	999	1|1	0	10	10	210
Chr16	22489321	22489321	T	C	0|0	14	0	14	999	1|1	0	12	12	217
Chr16	22489338	22489338	G	A	0|0	15	0	15	999	1|1	0	11	11	228
Chr16	22491283	22491283	T	A	0|0	11	0	11	999	1|1	0	10	10	197
Chr16	22491880	22491880	G	A	0|0	10	0	10	999	1|1	0	11	11	218
Chr16	22491883	22491883	C	T	0|0	10	0	10	999	1|1	0	10	10	213
Chr16	22492066	22492066	A	C	0|0	11	0	11	999	1|1	0	11	11	220
Chr16	22492326	22492326	T	C	0|0	11	0	11	999	1|1	0	16	16	228
Chr16	22492952	22492952	A	G	0|0	10	0	10	999	1|1	0	13	13	228
Chr16	22495529	22495529	G	A	0|0	11	0	11	999	1|1	0	11	11	228
Chr16	22495786	22495786	A	G	0|0	11	0	11	999	1|1	0	10	10	228
Chr16	22497945	22497945	G	A	0|0	13	0	13	999	1|1	0	11	11	228
Chr16	22508950	22508950	T	C	0|0	13	0	13	999	1|1	0	10	10	228
Chr16	22515404	22515404	T	A	0|0	15	0	15	999	1|1	0	13	13	228
Chr16	22515417	22515417	G	C	0|0	15	0	15	999	1|1	0	14	14	228
Chr16	22515554	22515554	G	A	0|0	10	0	10	999	1|1	0	13	13	228
Chr16	22518862	22518862	G	A	0|0	13	0	13	999	1|1	0	12	12	228
Chr16	22518899	22518899	T	G	0|0	12	0	12	999	1|1	0	11	11	228
Chr16	22521295	22521295	C	A	0|0	13	0	13	999	1|1	0	10	10	222
Chr16	22521310	22521310	T	C	0|0	13	0	13	999	1|1	0	10	10	228
Chr16	22522195	22522195	A	G	0|0	16	0	16	999	1|1	0	11	11	226
Chr16	22526288	22526288	C	A	0|0	12	0	12	999	1|1	0	12	12	220
Chr16	22526877	22526877	A	G	0|0	10	0	10	999	1|1	0	13	13	228
Chr16	22530715	22530715	G	C	0|0	12	0	12	999	1|1	0	12	12	228
Chr16	22531896	22531896	C	T	0|0	10	0	10	999	1|1	0	10	10	221
Chr16	22533670	22533670	C	T	0|0	10	0	10	999	1|1	0	11	11	228
Chr16	22535726	22535726	T	C	0|0	12	0	12	999	1|1	0	11	11	228
Chr16	22535959	22535959	A	T	0|0	10	0	10	999	1|1	0	10	10	228
Chr16	22542651	22542651	T	C	0|0	12	0	12	999	1|1	0	11	11	201
Chr16	22542674	22542674	G	C	0|0	10	0	10	999	1|1	0	10	10	176
Chr16	22547048	22547048	C	T	0|0	11	0	11	999	1|1	0	11	11	228
Chr16	22547558	22547558	T	C	0|0	10	0	10	999	1|1	0	10	10	217
Chr16	22548818	22548818	A	G	0|0	11	0	11	999	1|1	0	10	10	226
Chr16	22553111	22553111	C	T	0|0	10	0	10	999	1|1	0	10	10	223
Chr16	22555944	22555944	T	G	0|0	13	1	14	30.0282	1|1	0	11	11	228
Chr16	22563115	22563115	T	C	0|0	13	0	13	999	1|1	0	14	14	228
Chr16	22564753	22564753	G	A	0|0	12	0	12	999	1|1	0	12	12	228
Chr16	22567415	22567415	C	T	0|0	12	0	12	999	1|1	0	10	10	219
Chr16	22569099	22569099	G	C	0|0	10	0	10	999	1|1	0	10	10	222
Chr16	22569568	22569568	G	A	0|0	10	0	10	999	1|1	0	11	11	226
Chr16	22570301	22570301	G	A	0|0	10	0	10	999	1|1	0	11	11	228
Chr16	22573707	22573707	T	G	0|0	18	0	18	999	1|1	0	11	11	228
Chr16	22578141	22578141	G	C	0|0	12	0	12	999	1|1	0	10	10	200
Chr16	22580269	22580269	T	C	0|0	14	0	14	999	1|1	0	11	11	228
Chr16	22582244	22582244	C	T	0|0	10	0	10	999	1|1	0	11	11	180
Chr16	22582341	22582341	C	T	0|0	11	0	11	999	1|1	0	11	11	228
Chr16	22582560	22582560	T	C	0|0	10	0	10	999	1|1	0	11	11	219
Chr16	22583672	22583672	C	T	0|0	10	0	10	999	1|1	0	12	12	228
Chr16	22583929	22583929	C	T	0|0	11	0	11	999	1|1	0	12	12	215
Chr16	22583996	22583996	T	C	0|0	12	0	12	999	1|1	0	10	10	123
Chr16	22585348	22585348	G	A	0|0	13	0	13	999	1|1	0	12	12	228
Chr16	22586431	22586431	T	G	0|0	10	0	10	999	1|1	0	12	12	228
Chr16	22587017	22587017	A	G	0|0	14	0	14	999	1|1	0	16	16	228
Chr16	22594514	22594514	C	G	0|0	10	0	10	999	1|1	0	10	10	228
Chr16	22595128	22595128	C	T	0|0	10	0	10	999	1|1	0	10	10	228
Chr16	22596422	22596422	C	G	0|0	11	0	11	999	1|1	0	10	10	226
Chr16	22596780	22596780	C	T	0|0	12	0	12	999	1|1	0	10	10	211
Chr16	22597635	22597635	G	A	0|0	11	0	11	999	1|1	0	12	12	150
Chr16	22597663	22597663	C	T	0|0	10	0	10	999	1|1	0	10	10	106
Chr16	22598805	22598805	C	T	0|0	10	0	10	999	1|1	0	14	14	228
Chr16	22602230	22602230	G	A	0|0	12	0	12	999	1|1	0	10	10	228
Chr16	22603260	22603260	T	C	0|0	17	0	17	999	1|1	0	12	12	193
Chr16	22603332	22603332	G	T	0|0	11	0	11	999	1|1	0	12	12	219
Chr16	22603334	22603334	T	G	0|0	11	0	11	999	1|1	0	12	12	228
Chr16	22610564	22610564	C	T	0|0	11	0	11	999	1|1	0	12	12	228
Chr16	22617309	22617309	A	C	0|0	12	0	12	999	1|1	0	11	11	187
Chr16	22637999	22637999	T	G	0|0	10	0	10	999	1|1	0	13	13	228
Chr16	22641682	22641682	C	T	0|0	11	0	11	999	1|1	0	12	12	228
Chr16	22645726	22645726	A	C	0|0	11	0	11	999	1|1	0	13	13	228
Chr16	22645961	22645961	C	T	0|0	12	0	12	999	1|1	0	10	10	218
Chr16	22648452	22648452	C	T	0|0	12	0	12	999	1|1	0	11	11	203
Chr16	22648466	22648466	C	T	0|0	13	0	13	999	1|1	0	10	10	187
Chr16	22650525	22650525	T	A	0|0	15	0	15	999	1|1	0	11	11	228
Chr16	22650560	22650560	G	C	0|0	16	0	16	999	1|1	0	10	10	226
Chr16	22652336	22652336	A	G	0|0	11	0	11	999	1|1	0	11	11	221
Chr16	22657171	22657171	A	T	0|0	10	0	10	999	1|1	0	13	13	228
Chr16	22661950	22661950	A	G	0|0	11	0	11	999	1|1	0	13	13	228
Chr16	22666115	22666115	G	A	0|0	10	0	10	999	1|1	0	10	10	228
Chr16	22669892	22669892	T	C	0|0	11	1	12	29.6732	1|1	0	11	11	219
Chr16	22670902	22670902	C	G	0|0	10	0	10	999	1|1	0	11	11	228
Chr16	22672920	22672920	T	C	0|0	10	0	10	999	1|1	0	10	10	172
Chr16	22679946	22679946	T	A	0|0	14	0	14	999	1|1	0	11	11	228
Chr16	22681446	22681446	A	T	0|0	24	0	24	51	1|1	9	10	19	71
Chr16	22681807	22681807	T	C	0|0	17	0	17	999	1|1	5	10	15	96
Chr16	22686374	22686374	T	G	0|0	12	0	12	999	1|1	0	10	10	202
Chr16	22686375	22686375	T	G	0|0	12	0	12	999	1|1	0	10	10	195
Chr16	22690136	22690136	C	G	0|0	12	0	12	999	1|1	0	10	10	192
Chr16	22690138	22690138	C	T	0|0	11	0	11	999	1|1	0	10	10	190
Chr16	22691286	22691286	C	T	0|0	10	0	10	999	1|1	0	10	10	227
Chr16	22693065	22693065	A	G	0|0	11	0	11	999	1|1	0	10	10	228
Chr16	22693226	22693226	G	T	0|0	10	0	10	999	1|1	0	13	13	228
Chr16	22693232	22693232	C	G	0|0	10	0	10	999	1|1	0	13	13	228
Chr16	22693678	22693678	G	T	0|0	12	0	12	999	1|1	0	16	16	228
Chr16	22695988	22695988	A	C	0|0	10	0	10	999	1|1	0	11	11	228
Chr16	22697882	22697882	T	C	0|0	13	0	13	999	1|1	0	10	10	196
Chr16	22699110	22699110	T	C	0|0	10	0	10	999	1|1	0	12	12	228
Chr16	22704534	22704534	A	G	0|0	11	0	11	999	1|1	0	10	10	228
Chr16	22704953	22704953	A	G	0|0	10	0	10	999	1|1	0	12	12	228
Chr16	22711362	22711362	G	T	0|0	10	0	10	109	1|1	8	6	14	54
Chr16	22712981	22712981	T	C	0|0	14	0	14	999	1|1	6	6	12	59
Chr16	22714018	22714018	G	A	0|0	14	0	14	999	1|1	3	9	12	81
Chr16	22720198	22720198	C	T	0|0	12	0	12	999	1|1	0	12	12	228
Chr16	22720227	22720227	A	C	0|0	10	0	10	999	1|1	0	11	11	228
Chr16	22725488	22725488	T	C	0|0	12	1	13	29.6667	1|1	0	13	13	228
Chr16	22726910	22726910	A	G	0|0	12	0	12	999	1|1	0	10	10	208
Chr16	22727230	22727230	T	C	0|0	12	0	12	999	1|1	0	12	12	228
Chr16	22729119	22729119	T	C	0|0	14	0	14	999	1|1	0	11	11	228
Chr16	22729890	22729890	A	G	0|0	11	0	11	999	1|1	0	17	17	228
Chr16	22730108	22730108	G	A	0|0	10	0	10	999	1|1	0	12	12	211
Chr16	22730117	22730117	G	A	0|0	10	0	10	999	1|1	0	12	12	201
Chr16	22730328	22730328	A	G	0|0	16	0	16	999	1|1	0	11	11	228
Chr16	22741297	22741297	A	G	0|0	16	0	16	999	1|1	0	11	11	200
Chr16	22741319	22741319	C	T	0|0	15	0	15	999	1|1	0	13	13	216
Chr16	22743049	22743049	G	A	0|0	11	0	11	999	1|1	0	15	15	228
Chr16	22743097	22743097	C	T	0|0	14	0	14	999	1|1	0	15	15	228
Chr16	22744299	22744299	T	G	0|0	13	0	13	999	1|1	0	10	10	211
Chr16	22746654	22746654	C	T	0|0	16	0	16	999	1|1	0	10	10	208
Chr16	22750095	22750095	A	C	0|0	12	0	12	999	1|1	0	12	12	228
Chr16	22750906	22750906	C	G	0|0	12	0	12	999	1|1	0	10	10	217
Chr16	22755550	22755550	T	C	0|0	12	0	12	999	1|1	0	12	12	228
Chr16	22755572	22755572	G	C	0|0	11	0	11	999	1|1	0	12	12	228
Chr16	22772635	22772635	G	A	0|0	11	0	11	999	1|1	3	7	10	119
Chr16	22776171	22776171	C	T	1|1	1	9	10	200	0|0	12	0	12	999
Chr16	22776627	22776627	T	C	0|0	10	0	10	999	1|1	0	10	10	218
Chr16	22777468	22777468	C	T	0|0	11	0	11	999	1|1	2	13	15	228
Chr16	22777490	22777490	T	A	0|0	12	0	12	999	1|1	2	14	16	228
Chr16	22777993	22777993	T	G	0|0	10	0	10	999	1|1	0	10	10	210
Chr16	22778620	22778620	A	G	0|0	16	0	16	999	1|1	0	11	11	228
Chr16	22780482	22780482	A	G	0|0	10	0	10	999	1|1	0	10	10	217
Chr16	22783245	22783245	C	T	0|0	11	0	11	999	1|1	0	10	10	190
Chr16	22783332	22783332	T	C	0|0	10	0	10	999	1|1	0	10	10	191
Chr16	22783383	22783383	T	C	0|0	10	0	10	999	1|1	0	10	10	192
Chr16	22783476	22783476	T	C	0|0	10	0	10	999	1|1	0	11	11	228
Chr16	22786198	22786198	T	G	0|0	10	0	10	999	1|1	0	10	10	185
Chr16	22788289	22788289	C	T	0|0	11	0	11	999	1|1	0	10	10	228
Chr16	22788704	22788704	C	T	0|0	11	0	11	999	1|1	0	15	15	228
Chr16	22790910	22790910	T	A	0|0	10	0	10	999	1|1	0	10	10	224
Chr16	22792457	22792457	C	G	0|0	12	0	12	999	1|1	0	13	13	216
Chr16	22792458	22792458	A	G	0|0	13	0	13	999	1|1	0	13	13	216
Chr16	22792471	22792471	A	G	0|0	13	0	13	999	1|1	0	11	11	191
Chr16	22794897	22794897	C	G	0|0	12	0	12	999	1|1	0	14	14	228
Chr16	22797842	22797842	C	T	0|0	12	0	12	999	1|1	0	13	13	228
Chr16	22799432	22799432	T	C	0|0	10	0	10	999	1|1	0	13	13	228
Chr16	22799876	22799876	T	C	0|0	14	0	14	999	1|1	0	11	11	228
Chr16	22800129	22800129	G	A	0|0	12	0	12	999	1|1	0	14	14	228
Chr16	22800196	22800196	A	G	0|0	13	0	13	999	1|1	0	14	14	228
Chr16	22800264	22800264	T	C	0|0	12	0	12	999	1|1	0	11	11	221
Chr16	22800277	22800277	A	G	0|0	12	0	12	999	1|1	0	11	11	227
Chr16	22800475	22800475	C	T	0|0	11	0	11	999	1|1	0	10	10	226
Chr16	22811481	22811481	T	G	0|0	12	0	12	999	1|1	0	10	10	211
Chr16	22812725	22812725	T	A	0|0	11	0	11	999	1|1	0	14	14	228
Chr16	22812970	22812970	A	C	0|0	12	0	12	999	1|1	0	12	12	228
Chr16	22813423	22813423	T	C	0|0	10	0	10	999	1|1	0	10	10	217
Chr16	22817081	22817081	C	T	0|0	12	0	12	999	1|1	0	12	12	228
Chr16	22817099	22817099	A	G	0|0	12	0	12	999	1|1	0	13	13	228
Chr16	22819306	22819306	C	T	0|0	15	0	15	999	1|1	0	10	10	218
Chr16	22819309	22819309	T	C	0|0	15	0	15	999	1|1	0	11	11	226
Chr16	22822234	22822234	G	C	0|0	14	0	14	999	1|1	0	11	11	187
Chr16	22824357	22824357	T	C	0|0	17	0	17	999	1|1	0	10	10	228
Chr16	22824557	22824557	T	G	0|0	13	0	13	999	1|1	0	15	15	228
Chr16	22841680	22841680	C	T	0|0	11	0	11	999	1|1	0	11	11	206
Chr16	22843085	22843085	A	G	0|0	12	0	12	999	1|1	0	10	10	228
Chr16	22845683	22845683	G	T	0|0	10	0	10	999	1|1	0	12	12	228
Chr16	22849615	22849615	C	T	0|0	11	0	11	999	1|1	0	10	10	228
Chr16	22861717	22861717	G	A	1|1	0	13	13	228	0|0	11	0	11	999
Chr16	22880245	22880245	G	C	0|0	11	0	11	999	1|1	0	11	11	228
Chr16	22884238	22884238	C	T	0|0	16	0	16	999	1|1	2	11	13	215
Chr16	22902380	22902380	A	G	0|0	14	0	14	999	1|1	0	13	13	228
Chr16	22916732	22916732	G	C	0|0	11	0	11	999	1|1	0	11	11	228
Chr16	22919450	22919450	A	T	0|0	14	0	14	999	1|1	0	12	12	228
Chr16	22922832	22922832	C	T	0|0	12	0	12	999	1|1	0	16	16	228
Chr16	22924565	22924565	C	A	0|0	14	0	14	999	1|1	0	14	14	228
Chr16	22957589	22957589	T	C	0|0	13	0	13	999	1|1	2	11	13	228
Chr16	22959140	22959140	T	C	0|0	14	0	14	999	1|1	0	13	13	228
Chr16	22967980	22967980	C	T	0|0	11	0	11	999	1|1	0	12	12	228
Chr16	22971854	22971854	T	G	0|0	11	0	11	999	1|1	0	10	10	228
Chr16	22979001	22979001	C	A	0|0	14	0	14	999	1|1	1	9	10	186
Chr16	22980462	22980462	A	C	0|0	11	0	11	999	1|1	0	14	14	228
Chr16	22982240	22982240	T	C	0|0	13	0	13	999	1|1	0	13	13	228
Chr16	22983198	22983198	T	C	0|0	12	0	12	999	1|1	0	10	10	227
Chr16	22992021	22992021	A	G	0|0	14	0	14	999	1|1	0	10	10	228
Chr16	22993095	22993095	C	T	0|0	13	0	13	999	1|1	0	10	10	217
Chr16	22997024	22997024	A	T	0|0	12	0	12	999	1|1	0	10	10	228
Chr16	22999156	22999156	T	C	0|0	12	0	12	999	1|1	0	15	15	228
Chr16	23002843	23002843	G	A	0|0	16	1	17	29.8152	1|1	2	11	13	228
Chr16	23012816	23012816	T	G	0|0	12	0	12	999	1|1	0	10	10	228
Chr16	23017505	23017505	G	A	0|0	10	0	10	999	1|1	0	11	11	228
Chr16	23018537	23018537	T	A	0|0	11	0	11	999	1|1	0	10	10	216
Chr16	23018604	23018604	C	T	0|0	13	0	13	999	1|1	2	11	13	205
Chr16	23023537	23023537	G	A	0|0	11	0	11	999	1|1	0	11	11	228
Chr16	23038403	23038403	G	A	0|0	10	0	10	999	1|1	0	10	10	186
Chr16	23041114	23041114	C	G	0|0	10	0	10	999	1|1	0	10	10	228
Chr16	23044685	23044685	G	C	0|0	13	0	13	999	1|1	0	13	13	228
Chr16	23053915	23053915	A	G	0|0	12	0	12	999	1|1	0	11	11	228
Chr16	23054989	23054989	G	T	0|0	13	0	13	999	1|1	0	12	12	228
Chr16	23057241	23057241	G	A	0|0	11	0	11	999	1|1	0	16	16	228
Chr16	23064106	23064106	G	A	0|0	10	0	10	999	1|1	0	14	14	228
Chr16	23068548	23068548	A	C	0|0	14	0	14	999	1|1	0	12	12	228
Chr16	23068605	23068605	G	A	0|0	12	0	12	999	1|1	0	12	12	228
Chr16	23069030	23069030	A	G	0|0	10	0	10	999	1|1	0	12	12	203
Chr16	23069039	23069039	G	A	0|0	11	0	11	999	1|1	0	11	11	196
Chr16	23070274	23070274	C	T	0|0	12	0	12	999	1|1	0	12	12	228
Chr16	23077058	23077058	T	C	0|0	12	0	12	999	1|1	0	11	11	228
Chr16	23089497	23089497	A	G	0|0	10	0	10	999	1|1	0	12	12	228
Chr16	23089975	23089975	A	G	0|0	12	0	12	999	1|1	0	10	10	228
Chr16	23092285	23092285	A	G	0|0	14	0	14	999	1|1	0	16	16	228
Chr16	23092421	23092421	C	T	0|0	13	0	13	999	1|1	0	11	11	228
Chr16	23093548	23093548	T	G	0|0	10	0	10	999	1|1	0	12	12	228
Chr16	23093603	23093603	T	C	0|0	10	0	10	999	1|1	0	10	10	228
Chr16	23098903	23098903	A	G	0|0	11	0	11	999	1|1	0	13	13	228
Chr16	23099311	23099311	C	A	0|0	12	0	12	999	1|1	0	14	14	228
Chr16	23100106	23100106	A	C	0|0	12	0	12	999	1|1	0	12	12	228
Chr16	23100639	23100639	A	C	0|0	11	0	11	999	1|1	0	11	11	228
Chr16	23103144	23103144	C	T	0|0	14	0	14	999	1|1	0	10	10	224
Chr16	23103145	23103145	A	G	0|0	15	0	15	999	1|1	0	10	10	224
Chr16	23104196	23104196	T	C	0|0	11	0	11	999	1|1	0	10	10	200
Chr16	23104343	23104343	A	G	0|0	13	0	13	999	1|1	0	13	13	228
Chr16	23105888	23105888	C	T	0|0	10	0	10	999	1|1	0	10	10	225
Chr16	23134710	23134710	T	G	0|0	10	0	10	999	1|1	0	12	12	228
Chr16	23135038	23135038	A	T	0|0	12	0	12	999	1|1	0	16	16	228
Chr16	23143830	23143830	G	A	0|0	11	0	11	999	1|1	0	15	15	228
Chr16	23144253	23144253	G	G	0|0	12	0	12	999	1|1	0	10	10	208
Chr16	23144325	23144325	C	A	0|0	12	0	12	999	1|1	0	11	11	199
Chr16	23144338	23144338	T	C	0|0	12	0	12	999	1|1	0	10	10	197
Chr16	23144367	23144367	G	T	0|0	15	0	15	999	1|1	0	11	11	214
Chr16	23144556	23144556	C	T	0|0	11	0	11	999	1|1	0	10	10	211
Chr16	23147154	23147154	A	T	0|0	10	0	10	999	1|1	0	14	14	184
Chr16	23147195	23147195	A	C	0|0	11	0	11	999	1|1	0	12	12	187
Chr16	23147197	23147197	A	C	0|0	11	0	11	999	1|1	0	12	12	187
Chr16	23147650	23147650	C	T	0|0	13	0	13	999	1|1	0	12	12	228
Chr16	23151817	23151817	A	G	0|0	10	0	10	999	1|1	0	10	10	218
Chr16	23154371	23154371	C	A	0|0	15	0	15	999	1|1	0	11	11	228
Chr16	23154474	23154474	T	C	0|0	13	0	13	999	1|1	0	10	10	218
Chr16	23154525	23154525	A	T	0|0	10	0	10	999	1|1	0	12	12	206
Chr16	23154636	23154636	C	T	0|0	10	0	10	999	1|1	0	11	11	191
Chr16	23154638	23154638	G	A	0|0	11	0	11	999	1|1	0	11	11	191
Chr16	23162856	23162856	T	C	0|0	10	0	10	999	1|1	0	10	10	226
Chr16	23165208	23165208	G	A	0|0	11	0	11	999	1|1	0	12	12	228
Chr16	23165701	23165701	G	A	0|0	15	0	15	999	1|1	0	14	14	228
Chr16	23165756	23165756	C	T	0|0	13	0	13	999	1|1	0	13	13	228
Chr16	23172637	23172637	G	A	0|0	11	0	11	999	1|1	0	13	13	228
Chr16	23189302	23189302	T	C	0|0	11	0	11	999	1|1	0	11	11	228
Chr16	23189324	23189324	C	T	0|0	11	0	11	999	1|1	0	12	12	228
Chr16	23193184	23193184	A	G	0|0	8	2	10	29.9846	1|1	0	10	10	215
Chr16	23238974	23238974	T	C	0|0	11	0	11	999	1|1	0	10	10	220
Chr16	23239053	23239053	A	G	0|0	10	0	10	999	1|1	0	11	11	204
Chr16	23243120	23243120	T	A	0|0	11	0	11	999	1|1	0	11	11	225
Chr16	23243917	23243917	T	C	0|0	11	0	11	999	1|1	0	10	10	212
Chr16	23248540	23248540	A	T	0|0	11	0	11	999	1|1	0	15	15	228
Chr16	23250656	23250656	C	T	0|0	12	0	12	999	1|1	0	11	11	228
Chr16	23252620	23252620	C	A	0|0	17	0	17	999	1|1	0	10	10	219
Chr16	23257682	23257682	T	C	0|0	15	0	15	999	1|1	0	17	17	228
Chr16	23258067	23258067	T	C	0|0	12	0	12	999	1|1	0	13	13	228
Chr16	23260816	23260816	G	A	0|0	13	0	13	999	1|1	0	13	13	228
Chr16	23267762	23267762	T	C	0|0	12	0	12	999	1|1	0	11	11	228
Chr16	23268412	23268412	T	A	0|0	10	0	10	999	1|1	0	10	10	225
Chr16	23274731	23274731	A	G	0|0	11	0	11	999	1|1	0	13	13	228
Chr16	23274807	23274807	C	T	0|0	12	0	12	999	1|1	0	11	11	205
Chr16	23275115	23275115	A	C	0|0	11	0	11	999	1|1	0	10	10	210
Chr16	23275345	23275345	C	T	0|0	10	0	10	999	1|1	0	10	10	214
Chr16	23284869	23284869	T	A	0|0	12	0	12	999	1|1	0	10	10	226
Chr16	23296882	23296882	T	C	0|0	10	0	10	999	1|1	0	12	12	228
Chr16	23297279	23297279	A	G	0|0	10	0	10	999	1|1	0	13	13	228
Chr16	23299447	23299447	A	G	0|0	10	0	10	999	1|1	0	11	11	228
Chr16	23299957	23299957	G	C	0|0	10	0	10	999	1|1	0	10	10	228
Chr16	23309415	23309415	A	T	0|0	13	0	13	999	1|1	0	12	12	228
Chr16	23310245	23310245	A	G	0|0	11	0	11	999	1|1	0	11	11	228
Chr16	23311624	23311624	A	T	0|0	11	0	11	999	1|1	0	11	11	228
Chr16	23311625	23311625	T	G	0|0	11	0	11	999	1|1	0	11	11	228
Chr16	23317177	23317177	G	A	0|0	10	0	10	999	1|1	0	10	10	218
Chr16	23317496	23317496	A	G	0|0	14	0	14	999	1|1	0	11	11	228
Chr16	23321531	23321531	C	T	0|0	13	0	13	999	1|1	0	13	13	186
Chr16	23321532	23321532	A	G	0|0	13	0	13	999	1|1	0	13	13	193
Chr16	23323447	23323447	G	T	0|0	14	0	14	999	1|1	0	11	11	228
Chr16	23323448	23323448	A	T	0|0	14	0	14	999	1|1	0	11	11	228
Chr16	23324262	23324262	C	T	0|0	12	0	12	999	1|1	0	13	13	228
Chr16	23324645	23324645	A	G	0|0	10	0	10	999	1|1	0	15	15	228
Chr16	23326621	23326621	T	C	0|0	13	0	13	999	1|1	0	16	16	228
Chr16	23326655	23326655	C	T	0|0	11	0	11	999	1|1	0	17	17	228
Chr16	23326812	23326812	G	A	0|0	12	0	12	999	1|1	0	16	16	228
Chr16	23331903	23331903	T	C	0|0	14	0	14	999	1|1	0	14	14	228
[truncated: 2,291 more rows]
