# Supplementary material for: Shoot-to-root translocated GmNN1/FT2a triggers nodulation and regulates soybean nitrogen nutrition
Source: PLoS Biol. 2022 Aug 15;20(8):e3001739. doi: 10.1371/journal.pbio.3001739 (PMC9410562; doi:10.1371/journal.pbio.3001739)
Supplement: S2 Table — (XLSX) [file pbio.3001739.s012.xlsx]

## Sheet: S2 Table
S2 Table. Gene specific primers used for GmNN1/FT2a fine mapping.
	Primers	Primer sequences (5’-3’)
	Chr16.30009065	ATCAAAGCACCTTACACATG
		TGAAAGGTGAAAGCTATCTC
	Chr16.31067786	AGTAGTGTAGTTTGTTTCGC
		GGTGTGGTCTCTTCTTCCTT
	Chr16.31152690	TATCTTTACTTTTCGGGTGG
		CTCTACATTAACCCTTTCGT
	Chr16.31553986	CTGAAAGTGTTGTTGTTGAG
		ATCCAACCCCAAAAATAGTG
	Chr16.32297966	CTCCCAAGTGGCAGTAAGCT
		CACGCTTTATTATACCAGAG
	Chr16.31079371	TTCCTACGTGGCTCAAACAT
		TCCTTCCTTCCTCTTTTCCT
	Chr16.31084665	GTTCTCTCCATTGACATACT
		ATTGCTTGTGTTGAGATTCC
	Chr16.31099014	AATGTCTCTTTCTATGTCGC
		TCCATTTTCATCTTCATCCC
	Chr16.31103873	TTATGTCTCTCCCTCTATTG
		ACCTAGTTTCTTACACCTAC
	Chr16.31122406	TTCTCAAACTGCTCCCACTC
		AGTGTCTGTCTGGATGAAAT
	Chr16.31128008	AAAACCTTCACTCTCTCACT
		CTAAAAACACAGCAACAAGG
	Chr16.31137079	GAGAAATAATCAAAGAGGGG
		GTTATTACTTGAGGGTGGAG
	Chr16.31145667	TGAATCCAATGCTCTCCCGT
		ATCTCTTGTTTGTTGGTCAC
