# Supplementary material for: Shoot-to-root translocated GmNN1/FT2a triggers nodulation and regulates soybean nitrogen nutrition
Source: PLoS Biol. 2022 Aug 15;20(8):e3001739. doi: 10.1371/journal.pbio.3001739 (PMC9410562; doi:10.1371/journal.pbio.3001739)
Supplement: S3 Table — (XLSX) [file pbio.3001739.s013.xlsx]

## Sheet: S3 Table
	S3 Table. Gene-specific primers used for qRT-PCR analysis.
	Primers	Primer sequences (5’ to 3’)
	GmNN1/FT2a-qF	ATCCCGATGCACCTAGCCCA
	GmNN1/FT2a-qR	GCATACACGGTCTCCCTACCCA
	GmCHS-qF	TGGTGGGCCTGCGATTTTAG
	GmCHS-qR	GGCCACACTATGCAAAACAACAG
	GmNFR1a-qF	CAAGGCCTCCGTGTTTCATAG
	GmNFR1a-qR	GGATCACAGGGAGCAAATAAGAG
	GmNSP1a-qF	GACATAACCAGCCACTACCAAA
	GmNSP1a-qR	TGGTGGTTTGGGACTAGACTCA
	GmNINa-qF	CCTCGATCTCTCGGTCTTTCT
	GmNINa-qF	AAGGGGAACGGGGATCAA
	GmERN1-qF	TGGTGTGCAAGAGTACATGG
	GmERN1-qR	GCTGGATCATACTTAGACCTTCAG
	GmNFYA-C-qF	GGAACTTCTGTTGCAGTTTCTTG
	GmNFYA-C-qR	GGATGAGTTGCCTAAGCAGTAG
	GmENOD40-qF	TCTCTCTTGAGTGGCAGAAGCA
	GmENOD40-qR	TGGAGTCCATTGCCTTTTCG
	GFP-qF	AAGCAGAAGAACGGCATCAA
	GFP-qR	GTGCTCAGGTAGTGGTTGTC
	Tefs1-F	TGCAAAGGAGGCTGCTAACT
	Tefs1-R	CAGCATCACCGTTCTTCAAA
	NtEF1a-qF	TGAGATGCACCACGAAGCTC
	NtEF1a-qR	CCAACATTGTCACCAGGAAGTG
