# Supplementary material for: Shoot-to-root translocated GmNN1/FT2a triggers nodulation and regulates soybean nitrogen nutrition
Source: PLoS Biol. 2022 Aug 15;20(8):e3001739. doi: 10.1371/journal.pbio.3001739 (PMC9410562; doi:10.1371/journal.pbio.3001739)
Supplement: S4 Table — (XLSX) [file pbio.3001739.s014.xlsx]

## Sheet: S4 Table
	S4 Table. Gene specific primers used for vector constructs.
	Primers	Primer sequences (5’ to 3’)
	ProGmNN1/FT2a-F1	CTATGACATGATTACgaattcTTCCCCTTATTTCCTATCCTA (EcoRI)
	proGmNN1/FT2a-R1	GACTGACCTACCCGGggatccGGGATAGTGTGCACACTAGTT (BamHI)
	GmNN1/FT2a-OE-F	TTACATTTACAATTAccatggATGCCTAGTGGAAGT (NcoI)
	GmNN1/FT2a-OE-R	CTCTAGACTCACCTAggatccTTAGTATAACCTCCTTC (BamHI)
	GmNN1/FT2a-Cas9-F	ggattGCACACTATCCCATGCCTAG
	GmNN1/FT2a-Cas9-R	aaacCTAGGCATGGGATAGTGTGCa
	GmNN1/FT2a-GFP-F	TTACAATTACCATGGGGCGCGCCATGCCTAGTGGAAGTAGGG (AscI)
	GmNN1/FT2a-GFP-R	GCCCTTGCTCACCATGGCGCGCCGGTATAACCTCCTTCCACCA (AscI)
	GmNN1/FT2a-F1	GCCATGGAGGCCAGTgaattcATGCCTAGTGGAAGT (EcoRI)
	GmNN1/FT2a-R1	ATGCCCACCCGGGTGgaattcTTAGTATAACCTCCTTC (EcoRI)
	GmNFYA-C-F1	ATGGCCATGGAGGCCgaattcATGGCGATGCAAACCGT (EcoRI)
	GmNFYA-C-R1	TCGACGGATCCCCGGgaattcCTAATCAAACTTTAAGGT (EcoRI)
	MYC-GmNFYA-C-F1	TCAGTCGACTGGATCATGGCGATGCAAACCGT
	MYC-GmNFYA-C-R1	ATCTCGAGTGCGGCCGATCAAACTTTAAGGTTGC
	GmNN1/FT2a-nYFP/cYFP-F1	CATTTACGAACGATAGttaattaaCATGCCTAGTGGAAGTAGGG (PacI)
	GmNN1/FT2a-nYFP/cYFP-R1	CCACCTCCTCCACTAGTggcgcgccCGTATAACCTCCTTCCACCA (AscI)
	GmNFYA-C-nYFP/cYFP-F1	CATTTACGAACGATAGttaattaaCATGGCGATGCAAACCGT (PacI)
	GmNFYA-C-nYFP/cYFP-R1	CCACCTCCTCCACTAGTggcgcgccCATCAAACTTTAAGGT (AscI)
	PHR9-nYFP/cYFP-F1	CATTTACGAACGATAGttaattaaCATGGAAGCACATTCTGCTTTCTC (PacI)
	PHR9-nYFP/cYFP-R1	CCACCTCCTCCACTAGTggcgcgccCCTCCTCTGTCCTTGGACGCTTT (AscI)
	SPX3-nYFP/cYFP-F1	CATTTACGAACGATAGttaattaaCATGAAATTCGGAAAGAGCCT (PacI)
	SPX3-nYFP/cYFP-R1	CCACCTCCTCCACTAGTggcgcgccCCTTGGCTGTTTGTTCCAGAA (AscI)
