# Supplementary material for: Shoot-to-root translocated GmNN1/FT2a triggers nodulation and regulates soybean nitrogen nutrition
Source: PLoS Biol. 2022 Aug 15;20(8):e3001739. doi: 10.1371/journal.pbio.3001739 (PMC9410562; doi:10.1371/journal.pbio.3001739)
Supplement: S5 Table — (XLSX) [file pbio.3001739.s015.xlsx]

## Sheet: S5 Table
	S5 Table. Primer sequences used for ChIP-qPCR assay.
	Primer name	Primer sequence (5’ to 3’)
	P1-GmENOD40-ChIP-F	AGGGACCCAAAACTTGATTACA
	P1-GmENOD40-ChIP-R	GCCCACCACTTTCAAATGGAC
	P2-GmENOD40-ChIP-F	TGTTTCATACCAATGGCCACA
	P2-GmENOD40-ChIP-R	TGTACATGTCATCAGCATTGCC
	P3-GmENOD40-ChIP-F	AGGAAAGTTGAATTGGCCCCT
	P3-GmENOD40-ChIP-R	AATCTGGGCCGCGTATGTAG
	P4-GmENOD40-ChIP-F	ACGTGTTTAATATCTTGGAGAGGGT
	P4-GmENOD40-ChIP-R	GCTGAGACTCAAAGCCCACT
	P5-GmENOD40-ChIP-F	TGTAGAGCCCTTTGGACACAC
	P5-GmENOD40-ChIP-R	AGCTCCATATTTGCTCACCAGA
	P6-GmENOD40-ChIP-F	ATTCCCTCAAATGCCTGTGGT
	P6-GmENOD40-ChIP-R	GGACTTGTATATTGTCCTCGCCA
	P7-GmENOD40-ChIP-F	AGGTCAGGGATCTCAAAACTTCA
	P7-GmENOD40-ChIP-R	AACCAGCATAGACCTGACCT
	GmELF1B-ChIP-F	GTTGAAAAGCCAGGGGACA
	GmELF1B-ChIP-R	TCTTACCCCTTGAGCGTGG
