# Supplementary material for: Shoot-to-root translocated GmNN1/FT2a triggers nodulation and regulates soybean nitrogen nutrition
Source: PLoS Biol. 2022 Aug 15;20(8):e3001739. doi: 10.1371/journal.pbio.3001739 (PMC9410562; doi:10.1371/journal.pbio.3001739)
Supplement: S1 Data — (XLSX) [file pbio.3001739.s017.xlsx]

## Sheet: Fig1B
Fig. 1B SPAD value
	ND	NS
rep1	25	35.8
rep2	24.3	38
rep3	22.4	42.1
rep4	27.4	37.5
rep5	25.8	36.6
rep6	22.5	36.5
rep7	26.8	35.2
rep8	26.4	36.2
rep9	24.4	37.2
rep10	22.2	32.9
rep11	28.5	36.5
rep12	22.3	37.5
rep13	22.3	41
rep14	25	37.9
rep15	27.7	38.1
AVE	24.8667	37.2667

## Sheet: Fig1C
Fig. 1C Leaf N concentration (mg/g)
	ND	NS
rep1	3.79182	20.0748
rep2	2.94444	19.4291
rep3	10.3288	17.1402
rep4	10.0656	16.4903
rep5	11.9132	19.1874
rep6	14.2401	20.13
rep7	13.6489	17.6214
AVE	9.56185	18.5819

## Sheet: Fig1E
Fig. 1E SPAD value
	NIL-Gmnn1			NIL-GmNN1
	#6	#8	#9	#2	#4	#7
rep1	26.4	31.2	30.1	45.7	42.1	47.1
rep2	29.6	31.4	31.1	45.8	41.9	43.6
rep3	28.9	29.6	29	44	40.1	43.4
rep4	26.9	31.7	28.3	41.2	44.7	43.3
rep5	25.2	31.7	34.5	39.6	41.2	41
AVE	27.4	31.12	30.6	43.26	42	43.68

## Sheet: Fig1J
Fig. 1J GUS expression
	proGmNN1/FT2a
	ND	NS
rep1	0.669376	2.97088
rep2	0.460377	3.97482
rep3	1.19822	3.68302
rep4	1.51665	6.19407
rep5	1.8802	3.27363
rep6	2.11534	5.73936
rep7	1.69453	3.76041
rep8	1.34806	8.17313
rep9	1.22339	4.85977
rep10	1.51665	4.05834
rep11	1.47518	2.90053
rep12	1.85432	10.8252
rep13	0.646575	15.4156
rep14	0.470051	6.21742
rep15	2.05749	6.48145
AVE	1.34176	5.90184

## Sheet: Fig1K
Fig. 1K GUS activity
	proGmNN1/FT2a
	ND	NS
rep1	0.724376	2.27294
rep2	0.670862	2.30642
rep3	0.789973	2.81763
rep4	0.764931	2.71286
rep5	0.809941	2.05527
rep6	0.507008	2.89844
rep7	0.74187	1.57884
rep8	0.651689	1.35696
rep9	0.981332	1.48737
rep10	1.05403	2.8747
rep11	0.576762	3.06832
rep12	0.714327	1.47828
rep13	0.491242	1.25299
rep14	0.586462	1.38133
rep15	0.812952	1.56352
AVE	0.725184	2.07372

## Sheet: Fig 2B
Fig.2B Leaf SPAD values
	Gmnn1/ft2a		WT	OX-GmNN1/FT2a
	1	2		1	2
rep1	29.3	23.7	32.6	41.8	41.2
rep2	27.2	29.6	35.7	46.8	46.8
rep3	28.3	29.1	38.6	41.2	40.9
rep4	28.6	24.6	37.4	40.5	43.1
rep5	27.6	27.4	36.7	42.5	47.5
rep6	26.1	29.2	38.9	43.3	42.1
rep7	31.8	26.5	40.1	43.2	42.2
rep8	25.6	24.2	36.1	39	44.9
rep9	27.3	27.6	37.9	45.2	41.7
rep10	30	28	35.5	45.2	43
rep11	30.7	26	36.4	46.4	47.1
rep12	31.6	28	38.4	43.4	45.6
rep13	25.9	28	37	43.2	44.7
rep14	30.3	27.7	38.5	44.3	41.5
rep15	28.1	28.7	36.5	44.5	42.7
AVE	28.56	27.22	37.0867	43.3667	43.6667

## Sheet: Fig 2C
Fig.2C Leaf N concentration (mg/g)
	Gmnn1/ft2a		WT	OX-GmNN1/FT2a
	1	2		1	2
rep1	26.9018	24.1183	29.5713	34.7652	39.6523
rep2	25.4362	25.8052	30.6999	32.996	34.2458
rep3	22.6632	22.7777	31.4229	32.5709	36.45
rep4	23.8348	25.9644	29.4897	36.9403	34.8037
rep5	24.0621	20.2672	27.2628	40.4799	35.2739
rep6	19.949	23.5953	31.8827	38.017	38.017
rep7	20.0367	23.6066	29.4897	40.4144	36.9403
AVE	23.2691	23.7335	29.9741	36.5977	36.4833

## Sheet: Fig 2E
Fig.2E Nodule number
	Gmnn1/ft2a		WT	OX-GmNN1/FT2a
	1	2		1	2
rep1	34	29	60	133	102
rep2	31	43	98	115	123
rep3	42	47	83	155	161
rep4	36	50	82	111	106
rep5	40	52	101	123	154
rep6	48	54	64	145	151
rep7	61	54	62	109	155
rep8	60	54	63	89	107
rep9	56	58	79	94	131
rep10	70	63	68	105	118
rep11	40	64	80	103	83
rep12	52	72	77	99	81
rep13	50	73	75	99	94
rep14	77	76	84	92	97
rep15	73	78	79	80	103
AVE	51.3333	57.8	77	110.133	117.733

## Sheet: Fig 2F
Fig.2F Nodule dry weight per plant (g)
	Gmnn1/ft2a		WT	OX-GmNN1/FT2a
	1	2		1	2
rep1	0.0822	0.092	0.0983	0.1185	0.2164
rep2	0.1084	0.0805	0.1157	0.1774	0.1879
rep3	0.0475	0.0579	0.111	0.138	0.1634
rep4	0.0678	0.0905	0.1642	0.2007	0.2803
rep5	0.066	0.0906	0.1153	0.1382	0.1538
rep6	0.0743	0.0709	0.0983	0.2296	0.1445
rep7	0.0687	0.0598	0.097	0.1323	0.1726
rep8	0.1026	0.0607	0.1379	0.1481	0.1212
rep9	0.0498	0.12	0.109	0.2746	0.1178
rep10	0.027	0.1078	0.1028	0.2005	0.2414
rep11	0.1364	0.0758	0.1203	0.2486	0.15
rep12	0.0718	0.0197	0.1579	0.1892	0.1783
rep13	0.0861	0.0993	0.1751	0.1455	0.1954
rep14	0.0988	0.0964	0.1144	0.2189	0.2173
rep15	0.0538	0.1087	0.1111	0.2727	0.2489
AVE	0.07608	0.08204	0.121887	0.188853	0.185947

## Sheet: Fig 2H
Fig. 2H Nodule number
	NIL-Gmnn1			NIL-GmNN1
	#6	#8	#9	#2	#4	#7
rep1	100	71	51	122	117	162
rep2	33	80	57	150	127	197
rep3	49	38	58	137	154	150
rep4	62	30	114	163	135	179
AVE	61	54.75	70	143	133.25	172

[truncated: 16 more sheets: Fig 2I, Fig 3B, Fig 3C, Fig 3D, Fig 3E, Fig 3F, Fig 4B, Fig 4C, Fig 4D, Fig 4E, Fig 4F, Fig 4G, Fig 5A, Fig 5B, Fig 6E, Fig 6G]
