# Supplementary material for: Shoot-to-root translocated GmNN1/FT2a triggers nodulation and regulates soybean nitrogen nutrition
Source: PLoS Biol. 2022 Aug 15;20(8):e3001739. doi: 10.1371/journal.pbio.3001739 (PMC9410562; doi:10.1371/journal.pbio.3001739)
Supplement: S2 Data — (XLSX) [file pbio.3001739.s018.xlsx]

## Sheet: S1 Fig
S1 Fig. Distribution of variation between the ND (N deficient) and NS (N sufficient) genotypes across soybean chromosomes.
Gm01	0	0	0	0	0	0	0	0	0	0	0	0	0	0	0	0	0	0	0	0	0	0	0	0	0	0	0	0	0	0	0	0	0	0	0	0	0	0	0	0	0	0	0	0	0	0	0	0	0
Gm02	0	0	0	0	0	0	0	0	0	0	0	0	0	0	0	0	0	0	0	0	0	0	0	0	0	0	0	0	0	0	0	0	0	0	0	0	0	0	0	0	0	0	0	0	0	0	0	0	0
Gm03	0	0	0	0	0	0	0	0	0	0	0	0	0	0	0	0	0	0	0	0	0	0	0	0	0	0	0	0	0	0	0	0	0	0	0	0	0	0	0	0	0	0	0	0	0	0	0	0	0
Gm04	0	0	0	0	0	0	0	0	0	0	0	0	0	0	0	0	0	0	0	0	0	0	0	0	0	0	0	0	0	0	0	0	0	0	0	0	0	0	0	0	0	0	0	0	0	0	0	0	0
Gm05	0	0	0	0	0	0	0	0	0	0	0	0	0	0	0	0	0	0	0	0	0	0	0	0	0	0	0	0	0	0	0	0	0	0	0	0	0	0	0	0	0	0	0
Gm06	0	0	0	0	0	0	0	0	0	0	0	0	0	0	0	0	0	0	0	0	0	0	0	0	0	0	0	0	0	0	0	0	0	0	0	0	0	0	0	0	0	0	0	0	0	0	0	0	0
Gm07	0	0	0	0	0	0	0	0	0	0	0	0	0	0	0	0	0	0	0	0	0	0	0	0	0	0	0	0	0	0	0	0	0	0	0	0	0	0	0	0	0	0	0	0	0
Gm08	0	0	0	0	0	0	0	0	0	0	0	0	0	0	0	0	0	0	0	0	0	0	0	0	0	0	0	0	0	0	0	0	0	0	0	0	0	0	0	0	0	0	0	0	0	0	0	1
Gm09	1	0	0	0	0	0	0	0	0	0	0	0	0	2	4	2	2	1	0	1	1	1	3	1	0	0	0	0	0	2	0	0	0	1	0	0	0	0	1	0	0	0	1	0	1	0	0	0	0
Gm10	0	0	0	0	0	0	1	3	2	0	1	1	0	0	2	0	1	4	2	0	2	0	0	1	0	0	0	1	1	2	1	0	0	2	2	2	2	0	0	0	0	0	0	0	0	0	0	0	0
Gm11	0	0	0	0	1	0	0	0	0	0	0	0	2	1	0	0	1	0	0	2	0	0	0	0	0	0	0	0	0	0	0	0	0	0
Gm12	0	0	0	0	0	0	0	0	0	0	0	1	0	0	0	0	1	0	1	0	0	0	0	0	2	1	0	0	0	0	0	0	0	0	0	1	0	0	0	0
Gm13	1	1	2	0	2	1	1	0	0	3	0	0	2	0	0	0	0	1	0	0	0	0	0	0	0	0	0	0	0	1	0	0	0	0	0	0	0	0	0	0	0	0	0	0	1	0
Gm14	0	0	0	0	0	0	0	0	0	2	0	0	0	2	0	8	1	1	2	2	0	0	0	0	0	0	3	0	0	0	0	2	0	133	78	5	4	4	6	4	136	298	295	0	0	0	0	0	0
Gm15	0	0	5	0	0	0	0	0	0	0	0	0	0	0	0	0	0	0	0	1	0	0	0	1	0	1	0	1	1	1	2	1	1	0	2	0	0	0	1	1	0	0	0	0	1	2	1	0	0
Gm16	0	0	0	0	0	0	0	0	0	0	1	0	1	2	0	0	0	0	0	0	1	154	0	0	0	0	0	34	250	160	134	150	75	1	2	0	0	0	0
Gm17	0	0	0	0	0	0	0	0	1	0	0	0	0	0	0	0	1	0	0	0	0	0	0	6	0	1	2	1	2	2	0	0	1	1	0	0	0	0	0	0	0	0
Gm18	0	0	0	0	0	0	0	0	1	0	0	0	0	0	0	0	0	0	1	1	1	0	0	0	0	0	0	0	0	0	0	1	2	6	0	0	2	1	0	2	0	1	1	0	0	0	0	0	0
Gm19	1	0	0	0	0	0	0	0	2	0	2	3	0	1	2	0	1	0	1	0	0	1	0	1	0	3	1	0	2	1	2	0	0	2	0	0	0	0	0	0	0	0	0	0	0	0	0	0	0
Gm20	0	1	0	0	0	0	0	1	0	0	0	0	0	0	2	0	0	2	1	0	0	1	0	0	2	0	1	0	1	0	0	0	0	0	0	0	0	0	0	0	0	0	0	0	0	0	0	0	0
[truncated: 10 more columns]

## Sheet: S2B Fig
S2B Fig. Relative expression of the GUS gene
	proGmNN1/FT2a
	ND	NS
rep1	1.32869	2.94854
rep2	1	7.72749
rep3	1.18921	3.29436
rep4	1.7411	3.91768
rep5	2.28153	2.51403
rep6	2.65737	5.81589
rep7	0.823591	5.1337
AVE	1.5745	4.47881

## Sheet: S2C Fig
S2C Fig. Quantitative GUS activity analysis of the transgenic tobacco leaves by fluorimetric assay
	proGmNN1/FT2a
	ND	NS
rep1	0.663582	2.27823
rep2	0.591413	2.6743
rep3	0.89534	2.11489
rep4	0.539025	2.25624
rep5	0.442523	2.81687
rep6	0.406301	2.22852
rep7	0.387824	2.55347
AVE	0.560858	2.4175

## Sheet: S2D Fig
S2D Fig. Relative expression of GmNN1/FT2a in NILs
	NIL-Gmnn1			NIL-GmNN1
	#6	#8	#9	#2	#4	#7
rep1	1	1.07923	1.04972	5.50217	5.77572	6.06287
rep2	1.50525	1.32869	1.40444	4.31691	4.02782	3.43426
rep3	0.959264	1.29235	1.02101	3.83706	3.55537	3.53081
AVE	1.15484	1.23342	1.15839	4.55205	4.45297	4.34265

## Sheet: S4B Fig
S4B Fig. Relative expression of GmNN1/FT2a in leaves
		OX-GmNN1/FT2a
	WT	1	2
rep1	15.5625	168.897	385.343
rep2	49.18	237.207	467.882
rep3	10.5561	328.557	421.679
rep4	31.3414	321.795	519.147
rep5	13.0864	390.722	192.672
AVE	23.9453	289.436	397.344

## Sheet: S4C Fig
S4C Fig. Flowering time in various plants (d)
	Gmnn1/ft2a		WT	OX-GmNN1/FT2a
	1	2		1	2
rep1	30	31	27	24	25
rep2	31	31	27	26	24
rep3	32	31	27	24	25
rep4	30	31	28	25	24
rep5	31	30	27	25	25
rep6	31	30	27	25	26
rep7	31	31	27	25	25
rep8	31	30	27	25	25
AVE	30.875	30.625	27.125	24.875	24.875

## Sheet: S5B Fig
S5B Fig. Nodule number per plant
	ND	NS
rep1	87	140
rep2	58	107
rep3	85	110
rep4	84	127
rep5	68	116
rep6	91	109
rep7	76	112
rep8	66	102
rep9	71	119
rep10	82	104
rep11	67	99
rep12	59	120
rep13	78	125
rep14	89	121
rep15	64	157
AVE	75	117.867

## Sheet: S5C Fig
S5C Fig. Nodule dry weight (g)
	ND	NS
rep1	0.1568	0.2177
rep2	0.1716	0.1921
rep3	0.1622	0.2509
rep4	0.1501	0.1991
rep5	0.1027	0.2143
rep6	0.1268	0.2333
rep7	0.1009	0.1801
rep8	0.1093	0.1882
rep9	0.1095	0.24
rep10	0.1145	0.2096
rep11	0.1124	0.2445
rep12	0.1086	0.2613
rep13	0.1052	0.1921
rep14	0.1199	0.1952
rep15	0.1531	0.2064
AVE	0.126907	0.214987

## Sheet: S6 Fig
S6 Fig. Expression of GmNN1/FT2a in various tissues of soybean plants
	Roots	Nodules	Stems	YL (Young leaves)	OL (Old leaves)
rep1	1	3.22657	4.43828	114.563	143.013
rep2	1.75321	1.45397	7.1602	147.033	188.707
rep3	1.52626	1.98619	2.56685	128.89	190.019
AVE	1.42649	2.22224	4.72178	130.162	173.913

## Sheet: S7A Fig
S7A Fig. Plant dry weight (g)
graft	1/1	1/2	2/1	2/2	1-Ws82 2-Gmnn1/ft2a
rep1	6.1038	5.2752	4.00715	2.9843
rep2	4.1178	8.1307	3.2506	2.0097
rep3	5.50985	6.83135	4.23155	2.9951
rep4	4.3606	5.91345	2.21005	2.39945
rep5	5.0549	3.6267	1.9082	2.9191
rep6	6.12425	8.19905	2.8692	3.2006
rep7	5.5758	4.74835	2.3399	1.89165
rep8	5.87215	4.2272	3.3853	2.15305
rep9	4.83205	5.3972	2.50175	2.1567
rep10	5.3554	6.20395	2.27775	2.18535
AVE	5.29066	5.85531	2.89815	2.4895

[truncated: 2 more sheets: S7B Fig, S10 Fig]
